# Supplementary material for: Detecting horizontal gene transfer with metagenomics co-barcoding sequencing
Source: Microbiol Spectr. 2024 Feb 5;12(3):e03602-23. doi: 10.1128/spectrum.03602-23 (PMC10913427; doi:10.1128/spectrum.03602-23)
Supplement: Table S3 — Detailed information for the HGT events. [file spectrum.03602-23-s0002.xls]

## Sheet: MECOS
Table S3. The detailed information for the HGT events.
MECOS
sample	Species 1 participating in HGT events				Species 2 participating in HGT events				HGT fragment length（bp）	identity（%）
	species 1	contig in species 1	start site	end site	species 2	contig in species 2	start site	end site
H1	d__Bacteria|p__Firmicutes|c__Clostridia|o__Clostridiales|f__Lachnospiraceae|g__Roseburia|s__Roseburia_hominis	gnl|X|Human_meta_1_athena_1	2209	23576	d__Bacteria|p__Firmicutes|c__Clostridia|o__Clostridiales|f__Lachnospiraceae|s__[Eubacterium]_rectale	gnl|X|Human_meta_1_athena_9534	48286	26919	21368	99.99
H1	d__Bacteria|p__Firmicutes|c__Clostridia|o__Clostridiales|f__Lachnospiraceae|g__Roseburia|s__Roseburia_hominis	gnl|X|Human_meta_1_athena_1	17399	23964	d__Bacteria|p__Firmicutes|c__Clostridia|o__Clostridiales|f__Lachnospiraceae|s__[Eubacterium]_rectale	gnl|X|Human_meta_1_athena_12569	25544	32109	6566	99.94
H1	d__Bacteria|p__Firmicutes|c__Clostridia|o__Clostridiales|f__Lachnospiraceae|g__Roseburia|s__Roseburia_hominis	gnl|X|Human_meta_1_athena_1	17399	23952	d__Bacteria|p__Firmicutes|c__Clostridia|o__Clostridiales|f__Lachnospiraceae|s__[Eubacterium]_rectale	gnl|X|Human_meta_1_athena_11258	9051	15604	6554	99.97
H1	d__Bacteria|p__Firmicutes|c__Clostridia|o__Clostridiales|f__Clostridiaceae|g__Clostridium|s__Clostridium_sp._SY8519	gnl|X|Human_meta_1_athena_2	994618	1008520	d__Bacteria|p__Firmicutes|c__Clostridia|o__Clostridiales|f__Lachnospiraceae|g__Roseburia|s__Roseburia_hominis	gnl|X|Human_meta_1_athena_9277	23585	9688	13909	99.62
H1	d__Bacteria|p__Firmicutes|c__Clostridia|o__Clostridiales|f__Clostridiaceae|g__Clostridium|s__Clostridium_sp._SY8519	gnl|X|Human_meta_1_athena_2	1008567	1018190	d__Bacteria|p__Firmicutes|c__Clostridia|o__Clostridiales|f__Lachnospiraceae|g__Roseburia|s__Roseburia_hominis	gnl|X|Human_meta_1_athena_9277	9624	1	9624	99.98
H1	d__Bacteria|p__Firmicutes|c__Clostridia|o__Clostridiales|f__Clostridiaceae|g__Clostridium|s__Clostridium_sp._SY8519	gnl|X|Human_meta_1_athena_2	1008567	1018190	d__Bacteria|p__Firmicutes|c__Clostridia|o__Clostridiales|f__Lachnospiraceae|s__[Eubacterium]_rectale	gnl|X|Human_meta_1_athena_5032	10413	790	9624	99.98
H1	d__Bacteria|p__Firmicutes|c__Clostridia|o__Clostridiales|f__Clostridiaceae|g__Clostridium|s__Clostridium_sp._SY8519	gnl|X|Human_meta_1_athena_2	962695	966494	d__Bacteria|p__Firmicutes|c__Clostridia|o__Clostridiales|f__Lachnospiraceae|g__Roseburia|s__Roseburia_hominis	gnl|X|Human_meta_1_athena_4924	671952	675751	3800	99.63
H1	d__Bacteria|p__Firmicutes|c__Clostridia|o__Clostridiales|f__Clostridiaceae|g__Clostridium|s__Clostridium_sp._SY8519	gnl|X|Human_meta_1_athena_2	978608	980263	d__Bacteria|p__Firmicutes|c__Clostridia|o__Clostridiales|f__Lachnospiraceae|g__Roseburia|s__Roseburia_hominis	gnl|X|Human_meta_1_athena_4924	565466	563811	1656	100
H1	d__Bacteria|p__Firmicutes|c__Clostridia|o__Clostridiales|f__Clostridiaceae|g__Clostridium|s__Clostridium_sp._SY8519	gnl|X|Human_meta_1_athena_2	917880	920549	d__Bacteria|p__Spirochaetes|c__Spirochaetia|o__Spirochaetales|f__Spirochaetaceae|g__Treponema|s__Treponema_sp._OMZ_838	gnl|X|Human_meta_1_athena_12540	1866	4535	2670	99.96
H1	d__Bacteria|p__Firmicutes|c__Clostridia|o__Clostridiales|f__Clostridiaceae|g__Clostridium|s__Clostridium_sp._SY8519	gnl|X|Human_meta_1_athena_2	915281	917876	d__Bacteria|p__Firmicutes|c__Clostridia|o__Clostridiales|f__Ruminococcaceae	gnl|X|Human_meta_1_athena_4087	158135	155540	2596	99.85
H1	d__Bacteria|p__Firmicutes|c__Clostridia|o__Clostridiales|f__Clostridiaceae|g__Clostridium|s__Clostridium_sp._SY8519	gnl|X|Human_meta_1_athena_2	78607	81201	d__Bacteria|p__Firmicutes|c__Clostridia|o__Clostridiales|f__Ruminococcaceae	gnl|X|Human_meta_1_athena_4087	155540	158134	2595	99.81
H1	d__Bacteria|p__Firmicutes|c__Clostridia|o__Clostridiales|f__Clostridiaceae|g__Clostridium|s__Clostridium_sp._SY8519	gnl|X|Human_meta_1_athena_2	577258	578800	d__Bacteria|p__Firmicutes|c__Clostridia|o__Clostridiales|f__Ruminococcaceae	gnl|X|Human_meta_1_athena_4087	241719	240177	1543	99.68
H1	d__Bacteria|p__Firmicutes|c__Clostridia|o__Clostridiales|f__Clostridiaceae|g__Clostridium|s__Clostridium_sp._SY8519	gnl|X|Human_meta_1_athena_2	577257	578805	d__Bacteria|p__Firmicutes|c__Clostridia|o__Clostridiales|f__Ruminococcaceae	gnl|X|Human_meta_1_athena_4087	136758	135210	1549	99.16
H1	d__Bacteria|p__Firmicutes|c__Clostridia|o__Clostridiales|f__Clostridiaceae|g__Clostridium|s__Clostridium_sp._SY8519	gnl|X|Human_meta_1_athena_2	946903	948685	d__Bacteria|p__Firmicutes|c__Clostridia|o__Clostridiales|f__Lachnospiraceae|g__Lachnoclostridium|s__Lachnoclostridium_phocaeense	gnl|X|Human_meta_1_athena_9735	110496	108714	1783	100
H1	d__Bacteria|p__Firmicutes|c__Clostridia|o__Clostridiales|f__Clostridiaceae|g__Clostridium|s__Clostridium_sp._SY8519	gnl|X|Human_meta_1_athena_2	978609	980263	d__Bacteria|p__Firmicutes|c__Clostridia|o__Clostridiales|f__Lachnospiraceae|g__Lachnoclostridium|s__Lachnoclostridium_phocaeense	gnl|X|Human_meta_1_athena_9735	104998	106652	1655	99.82
H1	d__Bacteria|p__Firmicutes|c__Clostridia|o__Clostridiales|f__Clostridiaceae|g__Clostridium|s__Clostridium_sp._SY8519	gnl|X|Human_meta_1_athena_2	978606	980266	d__Bacteria|p__Firmicutes|c__Clostridia|o__Clostridiales|f__Lachnospiraceae|g__Lachnoclostridium|s__Lachnoclostridium_phocaeense	gnl|X|Human_meta_1_athena_9328	17453	15793	1661	99.94
H1	d__Bacteria|p__Firmicutes|c__Clostridia|o__Clostridiales|f__Clostridiaceae|g__Clostridium|s__Clostridium_sp._SY8519	gnl|X|Human_meta_1_athena_2	978608	980264	d__Bacteria|p__Firmicutes|c__Clostridia|o__Clostridiales|f__Lachnospiraceae|s__[Eubacterium]_rectale	gnl|X|Human_meta_1_athena_8626	520132	521788	1657	99.82
H1	d__Bacteria|p__Firmicutes|c__Clostridia|o__Clostridiales|f__Clostridiaceae|g__Clostridium|s__Clostridium_sp._SY8519	gnl|X|Human_meta_1_athena_2	978608	980264	d__Bacteria|p__Firmicutes|c__Erysipelotrichia|o__Erysipelotrichales|f__Erysipelotrichaceae	gnl|X|Human_meta_1_athena_5445	308	1964	1657	99.22
H1	d__Bacteria|p__Firmicutes|c__Clostridia|o__Clostridiales|f__Clostridiaceae|g__Clostridium|s__Clostridium_sp._SY8519	gnl|X|Human_meta_1_athena_2	978608	980264	d__Bacteria|p__Firmicutes|c__Clostridia|o__Clostridiales|f__Lachnospiraceae|s__[Eubacterium]_rectale	gnl|X|Human_meta_1_athena_6468	204485	202829	1657	99.16
H1	d__Bacteria|p__Firmicutes|c__Clostridia|o__Clostridiales|f__Clostridiaceae|g__Clostridium|s__Clostridium_sp._SY8519	gnl|X|Human_meta_1_athena_2	978690	980266	d__Bacteria|p__Firmicutes|c__Clostridia|o__Clostridiales|f__Lachnospiraceae|s__[Eubacterium]_rectale	gnl|X|Human_meta_1_athena_6468	268152	266576	1577	99.62
H1	d__Bacteria|p__Firmicutes|c__Clostridia|o__Clostridiales|f__Clostridiaceae|g__Clostridium|s__Clostridium_sp._SY8519	gnl|X|Human_meta_1_athena_2	906981	908296	d__Bacteria|p__Firmicutes|c__Erysipelotrichia|o__Erysipelotrichales|f__Erysipelotrichaceae|g__Faecalitalea|s__Faecalitalea_cylindroides	gnl|X|Human_meta_1_athena_9861	38839	37524	1316	99.85
H1	d__Bacteria|p__Firmicutes|c__Clostridia|o__Clostridiales|f__Clostridiaceae|g__Clostridium|s__Clostridium_sp._SY8519	gnl|X|Human_meta_1_athena_2	577257	578799	d__Bacteria|p__Firmicutes|c__Clostridia|o__Clostridiales|f__Ruminococcaceae|g__Ruminococcus|s__Ruminococcus_bicirculans	gnl|X|Human_meta_1_athena_8171	481041	479499	1543	99.87
H1	d__Bacteria|p__Firmicutes|c__Clostridia|o__Clostridiales|f__Clostridiaceae|g__Clostridium|s__Clostridium_sp._SY8519	gnl|X|Human_meta_1_athena_2	577258	578799	d__Bacteria|p__Firmicutes|c__Clostridia|o__Clostridiales|f__Ruminococcaceae|g__Ruminococcus|s__Ruminococcus_bicirculans	gnl|X|Human_meta_1_athena_8171	111303	112844	1542	99.68
H1	d__Bacteria|p__Firmicutes|c__Clostridia|o__Clostridiales|f__Clostridiaceae|g__Clostridium|s__Clostridium_sp._SY8519	gnl|X|Human_meta_1_athena_2	577252	578799	d__Bacteria|p__Actinobacteria|c__Actinobacteria	gnl|X|Human_meta_1_athena_10458	4281	2734	1548	99.55
H1	d__Bacteria|p__Firmicutes|c__Clostridia|o__Clostridiales|f__Clostridiaceae|g__Clostridium|s__Clostridium_sp._SY8519	gnl|X|Human_meta_1_athena_2	945353	946834	d__Bacteria|p__Actinobacteria|c__Actinobacteria|o__Bifidobacteriales|f__Bifidobacteriaceae|g__Bifidobacterium|s__Bifidobacterium_longum	gnl|X|Human_meta_1_athena_726	1483	1	1483	99.06
H1	d__Bacteria|p__Firmicutes|c__Clostridia|o__Clostridiales|f__Clostridiaceae|g__Clostridium|s__Clostridium_sp._SY8519	gnl|X|Human_meta_1_athena_2	830024	830664	d__Bacteria|p__Firmicutes|c__Clostridia|o__Clostridiales|f__Lachnospiraceae|g__Anaerostipes|s__Anaerostipes_hadrus	gnl|X|Human_meta_1_athena_11655	1205	565	641	99.22
H1	d__Bacteria|p__Bacteroidetes|c__Bacteroidia|o__Bacteroidales|f__Bacteroidaceae|g__Bacteroides|s__Bacteroides_dorei	gnl|X|Human_meta_1_athena_35	1	555	d__Bacteria|p__Bacteroidetes|c__Bacteroidia|o__Bacteroidales|f__Bacteroidaceae|g__Bacteroides|s__Bacteroides_vulgatus	gnl|X|Human_meta_1_athena_6636	21558	21004	555	99.82
H1	d__Bacteria|p__Bacteroidetes|c__Bacteroidia|o__Bacteroidales|f__Bacteroidaceae|g__Bacteroides|s__Bacteroides_dorei	gnl|X|Human_meta_1_athena_35	1	558	d__Bacteria|p__Bacteroidetes|c__Bacteroidia|o__Bacteroidales|f__Bacteroidaceae|g__Bacteroides|s__Bacteroides_vulgatus	gnl|X|Human_meta_1_athena_4362	8657	9214	558	99.64
H1	d__Bacteria|p__Bacteroidetes|c__Bacteroidia|o__Bacteroidales|f__Bacteroidaceae|g__Bacteroides|s__Bacteroides_dorei	gnl|X|Human_meta_1_athena_35	1	557	d__Bacteria|p__Bacteroidetes|c__Bacteroidia|o__Bacteroidales|f__Bacteroidaceae|g__Bacteroides|s__Bacteroides_vulgatus	gnl|X|Human_meta_1_athena_5220	65477	64921	557	99.64
H1	d__Bacteria|p__Bacteroidetes|c__Bacteroidia|o__Bacteroidales|f__Bacteroidaceae|g__Bacteroides|s__Bacteroides_dorei	gnl|X|Human_meta_1_athena_35	1	562	d__Bacteria|p__Bacteroidetes|c__Bacteroidia|o__Bacteroidales|f__Bacteroidaceae|g__Bacteroides|s__Bacteroides_vulgatus	gnl|X|Human_meta_1_athena_4426	56716	57277	562	99.29
H1	d__Bacteria|p__Bacteroidetes|c__Bacteroidia|o__Bacteroidales|f__Bacteroidaceae|g__Bacteroides|s__Bacteroides_dorei	gnl|X|Human_meta_1_athena_35	1	557	d__Bacteria|p__Bacteroidetes|c__Bacteroidia|o__Bacteroidales|f__Bacteroidaceae|g__Bacteroides|s__Bacteroides_vulgatus	gnl|X|Human_meta_1_athena_10323	237366	237922	557	99.46
H1	d__Bacteria|p__Bacteroidetes|c__Bacteroidia|o__Bacteroidales|f__Bacteroidaceae|g__Bacteroides|s__Bacteroides_dorei	gnl|X|Human_meta_1_athena_35	1	557	d__Bacteria|p__Bacteroidetes|c__Bacteroidia|o__Bacteroidales|f__Bacteroidaceae|g__Bacteroides|s__Bacteroides_vulgatus	gnl|X|Human_meta_1_athena_8637	34529	33973	557	99.46
H1	d__Bacteria|p__Bacteroidetes|c__Bacteroidia|o__Bacteroidales|f__Bacteroidaceae|g__Bacteroides|s__Bacteroides_dorei	gnl|X|Human_meta_1_athena_35	1	557	d__Bacteria|p__Bacteroidetes|c__Bacteroidia|o__Bacteroidales|f__Bacteroidaceae|g__Bacteroides|s__Bacteroides_vulgatus	gnl|X|Human_meta_1_athena_8093	311002	311558	557	99.46
H1	d__Bacteria|p__Bacteroidetes|c__Bacteroidia|o__Bacteroidales|f__Bacteroidaceae|g__Bacteroides|s__Bacteroides_dorei	gnl|X|Human_meta_1_athena_35	1	557	d__Bacteria|p__Bacteroidetes|c__Bacteroidia|o__Bacteroidales|f__Bacteroidaceae|g__Bacteroides|s__Bacteroides_vulgatus	gnl|X|Human_meta_1_athena_5640	157327	157883	557	99.46
H1	d__Bacteria|p__Bacteroidetes|c__Bacteroidia|o__Bacteroidales|f__Bacteroidaceae|g__Bacteroides|s__Bacteroides_dorei	gnl|X|Human_meta_1_athena_35	1	557	d__Bacteria|p__Bacteroidetes|c__Bacteroidia|o__Bacteroidales|f__Bacteroidaceae|g__Bacteroides|s__Bacteroides_vulgatus	gnl|X|Human_meta_1_athena_5147	96150	96706	557	99.46
H1	d__Bacteria|p__Bacteroidetes|c__Bacteroidia|o__Bacteroidales|f__Bacteroidaceae|g__Bacteroides|s__Bacteroides_dorei	gnl|X|Human_meta_1_athena_35	1	557	d__Bacteria|p__Bacteroidetes|c__Bacteroidia|o__Bacteroidales|f__Bacteroidaceae|g__Bacteroides|s__Bacteroides_vulgatus	gnl|X|Human_meta_1_athena_4973	119153	119709	557	99.46
H1	d__Bacteria|p__Bacteroidetes|c__Bacteroidia|o__Bacteroidales|f__Bacteroidaceae|g__Bacteroides|s__Bacteroides_dorei	gnl|X|Human_meta_1_athena_35	1	557	d__Bacteria|p__Bacteroidetes|c__Bacteroidia|o__Bacteroidales|f__Bacteroidaceae|g__Bacteroides|s__Bacteroides_vulgatus	gnl|X|Human_meta_1_athena_4721	37854	37298	557	99.46
H1	d__Bacteria|p__Bacteroidetes|c__Bacteroidia|o__Bacteroidales|f__Bacteroidaceae|g__Bacteroides|s__Bacteroides_dorei	gnl|X|Human_meta_1_athena_35	1	556	d__Bacteria|p__Bacteroidetes|c__Bacteroidia|o__Bacteroidales|f__Bacteroidaceae|g__Bacteroides|s__Bacteroides_vulgatus	gnl|X|Human_meta_1_athena_6479	16146	16701	556	99.46
H1	d__Bacteria|p__Bacteroidetes|c__Bacteroidia|o__Bacteroidales|f__Bacteroidaceae|g__Bacteroides|s__Bacteroides_dorei	gnl|X|Human_meta_1_athena_35	1	556	d__Bacteria|p__Bacteroidetes|c__Bacteroidia|o__Bacteroidales|f__Bacteroidaceae|g__Bacteroides|s__Bacteroides_vulgatus	gnl|X|Human_meta_1_athena_5333	225056	225611	556	99.46
H1	d__Bacteria|p__Bacteroidetes|c__Bacteroidia|o__Bacteroidales|f__Bacteroidaceae|g__Bacteroides|s__Bacteroides_dorei	gnl|X|Human_meta_1_athena_35	1	556	d__Bacteria|p__Bacteroidetes|c__Bacteroidia|o__Bacteroidales|f__Bacteroidaceae|g__Bacteroides|s__Bacteroides_vulgatus	gnl|X|Human_meta_1_athena_5333	276928	276373	556	99.46
H1	d__Bacteria|p__Bacteroidetes|c__Bacteroidia|o__Bacteroidales|f__Bacteroidaceae|g__Bacteroides|s__Bacteroides_dorei	gnl|X|Human_meta_1_athena_35	1	555	d__Bacteria|p__Bacteroidetes|c__Bacteroidia|o__Bacteroidales|f__Bacteroidaceae|g__Bacteroides|s__Bacteroides_vulgatus	gnl|X|Human_meta_1_athena_4425	204522	205076	555	99.46
H1	d__Bacteria|p__Bacteroidetes|c__Bacteroidia|o__Bacteroidales|f__Bacteroidaceae|g__Bacteroides|s__Bacteroides_dorei	gnl|X|Human_meta_1_athena_35	1	557	d__Bacteria|p__Bacteroidetes|c__Bacteroidia|o__Bacteroidales|f__Bacteroidaceae|g__Bacteroides|s__Bacteroides_vulgatus	gnl|X|Human_meta_1_athena_8050	562	6	557	99.28
H1	d__Bacteria|p__Bacteroidetes|c__Bacteroidia|o__Bacteroidales|f__Bacteroidaceae|g__Bacteroides|s__Bacteroides_dorei	gnl|X|Human_meta_1_athena_35	1	557	d__Bacteria|p__Bacteroidetes|c__Bacteroidia|o__Bacteroidales|f__Bacteroidaceae|g__Bacteroides|s__Bacteroides_vulgatus	gnl|X|Human_meta_1_athena_2701	5790	5234	557	99.28
H1	d__Bacteria|p__Bacteroidetes|c__Bacteroidia|o__Bacteroidales|f__Bacteroidaceae|g__Bacteroides|s__Bacteroides_dorei	gnl|X|Human_meta_1_athena_35	1	540	d__Bacteria|p__Bacteroidetes|c__Bacteroidia|o__Bacteroidales|f__Bacteroidaceae|g__Bacteroides|s__Bacteroides_vulgatus	gnl|X|Human_meta_1_athena_9003	24574	25113	540	99.44
H1	d__Bacteria|p__Bacteroidetes|c__Bacteroidia|o__Bacteroidales|f__Bacteroidaceae|g__Bacteroides|s__Bacteroides_dorei	gnl|X|Human_meta_1_athena_35	1	537	d__Bacteria|p__Bacteroidetes|c__Bacteroidia|o__Bacteroidales|f__Bacteroidaceae|g__Bacteroides|s__Bacteroides_vulgatus	gnl|X|Human_meta_1_athena_5835	91427	91963	537	99.44
H1	d__Bacteria|p__Bacteroidetes|c__Bacteroidia|o__Bacteroidales|f__Tannerellaceae|g__Parabacteroides|s__Parabacteroides_distasonis	gnl|X|Human_meta_1_athena_39	1	8482	d__Bacteria|p__Bacteroidetes|c__Bacteroidia|o__Bacteroidales|f__Bacteroidaceae|g__Bacteroides|s__Bacteroides_cellulosilyticus	gnl|X|Human_meta_1_athena_5873	12616	4135	8482	100
H1	d__Bacteria|p__Bacteroidetes|c__Bacteroidia|o__Bacteroidales|f__Tannerellaceae|g__Parabacteroides|s__Parabacteroides_distasonis	gnl|X|Human_meta_1_athena_39	8517	9266	d__Bacteria|p__Bacteroidetes|c__Bacteroidia|o__Bacteroidales|f__Bacteroidaceae|g__Bacteroides|s__Bacteroides_cellulosilyticus	gnl|X|Human_meta_1_athena_5873	4100	3351	750	100
H1	d__Bacteria|p__Bacteroidetes|c__Bacteroidia|o__Bacteroidales|f__Tannerellaceae|g__Parabacteroides|s__Parabacteroides_distasonis	gnl|X|Human_meta_1_athena_39	1	8482	d__Bacteria|p__Bacteroidetes|c__Bacteroidia|o__Bacteroidales|f__Tannerellaceae|g__Parabacteroides|s__Parabacteroides_sp._CT06	gnl|X|Human_meta_1_athena_6443	43025	34548	8482	99.93
H1	d__Bacteria|p__Bacteroidetes|c__Bacteroidia|o__Bacteroidales|f__Tannerellaceae|g__Parabacteroides|s__Parabacteroides_distasonis	gnl|X|Human_meta_1_athena_39	8517	9266	d__Bacteria|p__Bacteroidetes|c__Bacteroidia|o__Bacteroidales|f__Tannerellaceae|g__Parabacteroides|s__Parabacteroides_sp._CT06	gnl|X|Human_meta_1_athena_6443	34513	33764	750	100
H1	d__Bacteria|p__Firmicutes|c__Clostridia|o__Clostridiales|f__Lachnospiraceae|g__Roseburia|s__Roseburia_hominis	gnl|X|Human_meta_1_athena_204	288840	300496	d__Bacteria|p__Firmicutes|c__Clostridia|o__Clostridiales|f__Lachnospiraceae|s__[Eubacterium]_rectale	gnl|X|Human_meta_1_athena_4798	261982	273636	11657	99.61
H1	d__Bacteria|p__Firmicutes|c__Clostridia|o__Clostridiales|f__Lachnospiraceae|g__Roseburia|s__Roseburia_hominis	gnl|X|Human_meta_1_athena_204	288840	300496	d__Bacteria|p__Firmicutes|c__Clostridia|o__Clostridiales|f__Lachnospiraceae|g__Anaerostipes|s__Anaerostipes_hadrus	gnl|X|Human_meta_1_athena_6117	17251	5593	11660	99.14
H1	d__Bacteria|p__Firmicutes|c__Clostridia|o__Clostridiales|f__Lachnospiraceae|g__Roseburia|s__Roseburia_hominis	gnl|X|Human_meta_1_athena_204	214498	219860	d__Bacteria|p__Firmicutes|c__Clostridia|o__Clostridiales|f__Ruminococcaceae|g__Ruminococcus|s__Ruminococcus_champanellensis	gnl|X|Human_meta_1_athena_4388	73640	68277	5364	99.66
H1	d__Bacteria|p__Firmicutes|c__Clostridia|o__Clostridiales|f__Lachnospiraceae|g__Roseburia|s__Roseburia_hominis	gnl|X|Human_meta_1_athena_204	216506	219746	d__Bacteria|p__Firmicutes|c__Clostridia|o__Clostridiales|f__Ruminococcaceae|g__Ruminococcus|s__Ruminococcus_champanellensis	gnl|X|Human_meta_1_athena_4388	16577	13343	3242	99.11
H1	d__Bacteria|p__Firmicutes|c__Clostridia|o__Clostridiales|f__Lachnospiraceae|g__Roseburia|s__Roseburia_hominis	gnl|X|Human_meta_1_athena_204	214498	219747	d__Bacteria|p__Firmicutes|c__Clostridia|o__Clostridiales|f__Ruminococcaceae|g__Ruminococcus|s__Ruminococcus_champanellensis	gnl|X|Human_meta_1_athena_4710	124288	129531	5251	99.05
H1	d__Bacteria|p__Firmicutes|c__Clostridia|o__Clostridiales|f__Lachnospiraceae|g__Roseburia|s__Roseburia_hominis	gnl|X|Human_meta_1_athena_204	216506	219754	d__Bacteria|p__Firmicutes|c__Clostridia|o__Clostridiales|f__Ruminococcaceae|g__Ruminococcus|s__Ruminococcus_champanellensis	gnl|X|Human_meta_1_athena_5846	7171	3929	3250	99.05
H1	d__Bacteria|p__Firmicutes|c__Clostridia|o__Clostridiales|f__Lachnospiraceae|g__Roseburia|s__Roseburia_hominis	gnl|X|Human_meta_1_athena_204	217705	219754	d__Bacteria|p__Firmicutes|c__Clostridia|o__Clostridiales|f__Lachnospiraceae|g__Anaerostipes|s__Anaerostipes_hadrus	gnl|X|Human_meta_1_athena_5179	1	2051	2051	99.41
H1	d__Bacteria|p__Proteobacteria|c__Deltaproteobacteria|o__Desulfovibrionales|f__Desulfovibrionaceae|g__Pseudodesulfovibrio|s__Pseudodesulfovibrio_indicus	gnl|X|Human_meta_1_athena_230	12393	13277	d__Bacteria|p__Firmicutes|c__Clostridia|o__Clostridiales|g__Flavonifractor|s__Flavonifractor_plautii	gnl|X|Human_meta_1_athena_5522	1	885	885	99.89
H1	d__Bacteria|p__Firmicutes|c__Erysipelotrichia|o__Erysipelotrichales|f__Erysipelotrichaceae|g__Faecalitalea|s__Faecalitalea_cylindroides	gnl|X|Human_meta_1_athena_240	1	1443	d__Bacteria|p__Firmicutes|c__Clostridia|o__Clostridiales|f__Lachnospiraceae|s__[Eubacterium]_rectale	gnl|X|Human_meta_1_athena_10518	4437	5879	1443	100
H1	d__Bacteria|p__Bacteroidetes|c__Bacteroidia|o__Bacteroidales|f__Bacteroidaceae|g__Bacteroides|s__Bacteroides_vulgatus	gnl|X|Human_meta_1_athena_346	22	731	d__Bacteria|p__Bacteroidetes|c__Bacteroidia|o__Bacteroidales|f__Bacteroidaceae|g__Bacteroides|s__Bacteroides_cellulosilyticus	gnl|X|Human_meta_1_athena_8005	583939	584648	710	100
H1	d__Bacteria|p__Firmicutes|c__Clostridia|o__Clostridiales|f__Eubacteriaceae|g__Eubacterium|s__[Eubacterium]_hallii	gnl|X|Human_meta_1_athena_409	144520	154445	d__Bacteria|p__Firmicutes|c__Clostridia|o__Clostridiales|f__Lachnospiraceae|g__Roseburia|s__Roseburia_hominis	gnl|X|Human_meta_1_athena_4728	21074	11149	9926	99.94
H1	d__Bacteria|p__Firmicutes|c__Clostridia|o__Clostridiales|f__Eubacteriaceae|g__Eubacterium|s__[Eubacterium]_hallii	gnl|X|Human_meta_1_athena_409	140883	144480	d__Bacteria|p__Firmicutes|c__Clostridia|o__Clostridiales|f__Lachnospiraceae|g__Roseburia|s__Roseburia_hominis	gnl|X|Human_meta_1_athena_4728	24711	21114	3598	100
H1	d__Bacteria|p__Firmicutes|c__Clostridia|o__Clostridiales|f__Eubacteriaceae|g__Eubacterium|s__[Eubacterium]_hallii	gnl|X|Human_meta_1_athena_409	156254	157988	d__Bacteria|p__Firmicutes|c__Clostridia|o__Clostridiales|f__Lachnospiraceae|g__Roseburia|s__Roseburia_hominis	gnl|X|Human_meta_1_athena_4728	9340	7606	1735	99.94
H1	d__Bacteria|p__Firmicutes|c__Clostridia|o__Clostridiales|f__Eubacteriaceae|g__Eubacterium|s__[Eubacterium]_hallii	gnl|X|Human_meta_1_athena_409	154522	156189	d__Bacteria|p__Firmicutes|c__Clostridia|o__Clostridiales|f__Lachnospiraceae|g__Roseburia|s__Roseburia_hominis	gnl|X|Human_meta_1_athena_4728	11072	9405	1668	100
H1	d__Bacteria|p__Firmicutes|c__Clostridia|o__Clostridiales|f__Eubacteriaceae|g__Eubacterium|s__[Eubacterium]_hallii	gnl|X|Human_meta_1_athena_409	129854	131733	d__Bacteria|p__Firmicutes|c__Clostridia|o__Clostridiales|f__Lachnospiraceae|s__[Eubacterium]_rectale	gnl|X|Human_meta_1_athena_4552	256445	254566	1880	100
H1	d__Bacteria|p__Firmicutes|c__Clostridia|o__Clostridiales|f__Eubacteriaceae|g__Eubacterium|s__[Eubacterium]_hallii	gnl|X|Human_meta_1_athena_409	195274	196952	d__Bacteria|p__Firmicutes|c__Clostridia|o__Clostridiales|f__Lachnospiraceae|s__[Eubacterium]_rectale	gnl|X|Human_meta_1_athena_4552	204490	206168	1679	99.94
H1	d__Bacteria|p__Firmicutes|c__Clostridia|o__Clostridiales|f__Eubacteriaceae|g__Eubacterium|s__[Eubacterium]_hallii	gnl|X|Human_meta_1_athena_409	195274	196952	d__Bacteria|p__Firmicutes|c__Clostridia|o__Clostridiales|f__Lachnospiraceae|s__[Eubacterium]_rectale	gnl|X|Human_meta_1_athena_4552	105778	104100	1679	99.7
H1	d__Bacteria|p__Firmicutes|c__Clostridia|o__Clostridiales|f__Eubacteriaceae|g__Eubacterium|s__[Eubacterium]_hallii	gnl|X|Human_meta_1_athena_409	79393	81253	d__Bacteria|p__Firmicutes|c__Clostridia|o__Clostridiales|f__Lachnospiraceae|s__[Eubacterium]_rectale	gnl|X|Human_meta_1_athena_9425	242887	241027	1861	99.95
H1	d__Bacteria|p__Firmicutes|c__Clostridia|o__Clostridiales|f__Eubacteriaceae|g__Eubacterium|s__[Eubacterium]_hallii	gnl|X|Human_meta_1_athena_409	79393	81253	d__Bacteria|p__Firmicutes|c__Clostridia|o__Clostridiales|f__Lachnospiraceae|s__[Eubacterium]_rectale	gnl|X|Human_meta_1_athena_4798	600504	602364	1861	99.89
H1	d__Bacteria|p__Firmicutes|c__Clostridia|o__Clostridiales|f__Eubacteriaceae|g__Eubacterium|s__[Eubacterium]_hallii	gnl|X|Human_meta_1_athena_409	221919	223754	d__Bacteria|p__Firmicutes|c__Clostridia|o__Clostridiales|f__Lachnospiraceae|s__[Eubacterium]_rectale	gnl|X|Human_meta_1_athena_4761	65779	63944	1836	99.89
H1	d__Bacteria|p__Firmicutes|c__Clostridia|o__Clostridiales|f__Eubacteriaceae|g__Eubacterium|s__[Eubacterium]_hallii	gnl|X|Human_meta_1_athena_409	195274	196953	d__Bacteria|p__Firmicutes|c__Clostridia|o__Clostridiales|f__Lachnospiraceae|s__[Eubacterium]_rectale	gnl|X|Human_meta_1_athena_8627	111738	113417	1680	99.76
H1	d__Bacteria|p__Firmicutes|c__Clostridia|o__Clostridiales|f__Eubacteriaceae|g__Eubacterium|s__[Eubacterium]_hallii	gnl|X|Human_meta_1_athena_409	195274	196951	d__Bacteria|p__Firmicutes|c__Clostridia|o__Clostridiales|f__Lachnospiraceae|s__[Eubacterium]_rectale	gnl|X|Human_meta_1_athena_7048	113188	111511	1678	99.58
H1	d__Bacteria|p__Firmicutes|c__Clostridia|o__Clostridiales|f__Eubacteriaceae|g__Eubacterium|s__[Eubacterium]_hallii	gnl|X|Human_meta_1_athena_409	68025	69582	d__Bacteria|p__Firmicutes|c__Clostridia|o__Clostridiales|f__Lachnospiraceae|s__[Eubacterium]_rectale	gnl|X|Human_meta_1_athena_7048	249174	250731	1558	100
H1	d__Bacteria|p__Firmicutes|c__Clostridia|o__Clostridiales|f__Eubacteriaceae|g__Eubacterium|s__[Eubacterium]_hallii	gnl|X|Human_meta_1_athena_409	135866	136507	d__Bacteria|p__Firmicutes|c__Clostridia|o__Clostridiales|f__Lachnospiraceae|s__[Eubacterium]_rectale	gnl|X|Human_meta_1_athena_7048	243692	244333	642	99.53
H1	d__Bacteria|p__Firmicutes|c__Clostridia|o__Clostridiales|f__Eubacteriaceae|g__Eubacterium|s__[Eubacterium]_hallii	gnl|X|Human_meta_1_athena_409	130579	131733	d__Bacteria|p__Firmicutes|c__Clostridia|o__Clostridiales|f__Lachnospiraceae|g__Roseburia|s__Roseburia_hominis	gnl|X|Human_meta_1_athena_7082	1	1155	1155	100
H1	d__Bacteria|p__Firmicutes|c__Clostridia|o__Clostridiales|f__Eubacteriaceae|g__Eubacterium|s__[Eubacterium]_hallii	gnl|X|Human_meta_1_athena_409	222959	223754	d__Bacteria|p__Firmicutes|c__Clostridia|o__Clostridiales|f__Lachnospiraceae|s__[Eubacterium]_rectale	gnl|X|Human_meta_1_athena_6755	1	796	796	99.62
H1	d__Bacteria|p__Firmicutes|c__Clostridia|o__Clostridiales|f__Eubacteriaceae|g__Eubacterium|s__[Eubacterium]_hallii	gnl|X|Human_meta_1_athena_409	129854	130537	d__Bacteria|p__Firmicutes|c__Clostridia|o__Clostridiales|f__Lachnospiraceae|s__[Eubacterium]_rectale	gnl|X|Human_meta_1_athena_11047	37956	38639	684	100
H1	d__Bacteria|p__Firmicutes|c__Bacilli|o__Lactobacillales	gnl|X|Human_meta_1_athena_460	3202	3714	d__Bacteria|p__Firmicutes|c__Clostridia|o__Clostridiales|f__Lachnospiraceae|g__Roseburia|s__Roseburia_hominis	gnl|X|Human_meta_1_athena_13075	2896	2384	513	99.03
H1	d__Bacteria|p__Bacteroidetes|c__Bacteroidia|o__Bacteroidales|f__Bacteroidaceae|g__Bacteroides|s__Bacteroides_caecimuris	gnl|X|Human_meta_1_athena_508	57593	65742	d__Bacteria|p__Bacteroidetes|c__Bacteroidia|o__Bacteroidales|f__Bacteroidaceae|g__Bacteroides|s__Bacteroides_ovatus	gnl|X|Human_meta_1_athena_1008	23329	15178	8152	99.33
H1	d__Bacteria|p__Bacteroidetes|c__Bacteroidia|o__Bacteroidales|f__Bacteroidaceae|g__Bacteroides|s__Bacteroides_caecimuris	gnl|X|Human_meta_1_athena_508	60067	63969	d__Bacteria|p__Bacteroidetes|c__Bacteroidia|o__Bacteroidales|f__Bacteroidaceae|g__Bacteroides|s__Bacteroides_ovatus	gnl|X|Human_meta_1_athena_7931	13119	17021	3903	99.49
H1	d__Bacteria|p__Bacteroidetes|c__Bacteroidia|o__Bacteroidales|f__Bacteroidaceae|g__Bacteroides|s__Bacteroides_caecimuris	gnl|X|Human_meta_1_athena_508	10752	15498	d__Bacteria|p__Bacteroidetes|c__Bacteroidia|o__Bacteroidales|f__Bacteroidaceae|g__Bacteroides|s__Bacteroides_ovatus	gnl|X|Human_meta_1_athena_4779	2658	7404	4747	99.96
H1	d__Bacteria|p__Bacteroidetes|c__Bacteroidia|o__Bacteroidales|f__Bacteroidaceae|g__Bacteroides|s__Bacteroides_caecimuris	gnl|X|Human_meta_1_athena_508	25402	29898	d__Bacteria|p__Bacteroidetes|c__Bacteroidia|o__Bacteroidales|f__Bacteroidaceae|g__Bacteroides|s__Bacteroides_caccae	gnl|X|Human_meta_1_athena_4770	13461	8966	4497	99.42
H1	d__Bacteria|p__Bacteroidetes|c__Bacteroidia|o__Bacteroidales|f__Bacteroidaceae|g__Bacteroides|s__Bacteroides_caecimuris	gnl|X|Human_meta_1_athena_508	21125	24870	d__Bacteria|p__Bacteroidetes|c__Bacteroidia|o__Bacteroidales|f__Bacteroidaceae|g__Bacteroides|s__Bacteroides_caccae	gnl|X|Human_meta_1_athena_4770	17888	14143	3746	99.71
H1	d__Bacteria|p__Bacteroidetes|c__Bacteroidia|o__Bacteroidales|f__Bacteroidaceae|g__Bacteroides|s__Bacteroides_caecimuris	gnl|X|Human_meta_1_athena_508	40774	42297	d__Bacteria|p__Bacteroidetes|c__Bacteroidia|o__Bacteroidales|f__Bacteroidaceae|g__Bacteroides|s__Bacteroides_ovatus	gnl|X|Human_meta_1_athena_6681	1519	1	1524	99.21
H1	d__Bacteria|p__Firmicutes|c__Clostridia|o__Clostridiales|f__Lachnospiraceae|g__Lachnoclostridium|s__[Clostridium]_bolteae	gnl|X|Human_meta_1_athena_593	3246	4623	d__Bacteria|p__Firmicutes|c__Clostridia|o__Clostridiales|f__Lachnospiraceae|g__Roseburia|s__Roseburia_hominis	gnl|X|Human_meta_1_athena_4741	1	1378	1378	99.64
H1	d__Bacteria|p__Bacteroidetes|c__Bacteroidia|o__Bacteroidales|f__Bacteroidaceae|g__Bacteroides|s__Bacteroides_vulgatus	gnl|X|Human_meta_1_athena_606	1	516	d__Bacteria|p__Bacteroidetes|c__Bacteroidia|o__Bacteroidales|f__Bacteroidaceae|g__Bacteroides|s__Bacteroides_dorei	gnl|X|Human_meta_1_athena_2366	516	1	516	99.42
H1	d__Bacteria|p__Firmicutes|c__Clostridia|o__Clostridiales|f__Eubacteriaceae|g__Eubacterium|s__[Eubacterium]_eligens	gnl|X|Human_meta_1_athena_634	1	873	d__Bacteria|p__Firmicutes|c__Clostridia|o__Clostridiales|f__Lachnospiraceae|g__Roseburia|s__Roseburia_hominis	gnl|X|Human_meta_1_athena_1112	895	1767	873	99.66
H1	d__Bacteria|p__Firmicutes|c__Clostridia|o__Clostridiales|f__Eubacteriaceae|g__Eubacterium|s__[Eubacterium]_eligens	gnl|X|Human_meta_1_athena_634	1520	2294	d__Bacteria|p__Firmicutes|c__Clostridia|o__Clostridiales|f__Lachnospiraceae|s__[Eubacterium]_rectale	gnl|X|Human_meta_1_athena_12236	204000	204774	775	99.61
H1	d__Bacteria|p__Firmicutes|c__Clostridia|o__Clostridiales|f__Eubacteriaceae|g__Eubacterium|s__[Eubacterium]_eligens	gnl|X|Human_meta_1_athena_634	1529	2286	d__Bacteria|p__Firmicutes|c__Clostridia|o__Clostridiales|f__Lachnospiraceae	gnl|X|Human_meta_1_athena_5688	1	758	758	99.6
H1	d__Bacteria|p__Actinobacteria|c__Actinobacteria|o__Bifidobacteriales|f__Bifidobacteriaceae|g__Bifidobacterium|s__Bifidobacterium_longum	gnl|X|Human_meta_1_athena_641	1	950	d__Bacteria|p__Firmicutes|c__Clostridia|o__Clostridiales|f__Peptococcaceae|g__Dehalobacterium|s__Dehalobacterium_formicoaceticum	gnl|X|Human_meta_1_athena_4968	53612	54561	950	100
H1	d__Bacteria|p__Bacteroidetes|c__Bacteroidia|o__Bacteroidales|f__Bacteroidaceae|g__Bacteroides|s__Bacteroides_ovatus	gnl|X|Human_meta_1_athena_706	51782	54253	d__Bacteria|p__Bacteroidetes|c__Bacteroidia|o__Bacteroidales|f__Bacteroidaceae|g__Bacteroides|s__Bacteroides_caecimuris	gnl|X|Human_meta_1_athena_11026	24865	22394	2472	99.64
H1	d__Bacteria|p__Bacteroidetes|c__Bacteroidia|o__Bacteroidales|f__Bacteroidaceae|g__Bacteroides|s__Bacteroides_ovatus	gnl|X|Human_meta_1_athena_706	88949	90575	d__Bacteria|p__Bacteroidetes|c__Bacteroidia|o__Bacteroidales|f__Bacteroidaceae|g__Bacteroides|s__Bacteroides_caecimuris	gnl|X|Human_meta_1_athena_11026	7195	5569	1627	99.45
H1	d__Bacteria|p__Bacteroidetes|c__Bacteroidia|o__Bacteroidales|f__Bacteroidaceae|g__Bacteroides|s__Bacteroides_ovatus	gnl|X|Human_meta_1_athena_706	76120	77522	d__Bacteria|p__Bacteroidetes|c__Bacteroidia|o__Bacteroidales|f__Bacteroidaceae|g__Bacteroides|s__Bacteroides_caecimuris	gnl|X|Human_meta_1_athena_11026	21187	19782	1406	99.08
H1	d__Bacteria|p__Bacteroidetes|c__Bacteroidia|o__Bacteroidales|f__Bacteroidaceae|g__Bacteroides|s__Bacteroides_ovatus	gnl|X|Human_meta_1_athena_706	5002	6011	d__Bacteria|p__Bacteroidetes|c__Bacteroidia|o__Bacteroidales|f__Bacteroidaceae|g__Bacteroides|s__Bacteroides_caecimuris	gnl|X|Human_meta_1_athena_5100	24484	25493	1010	99.9
H1	d__Bacteria|p__Actinobacteria|c__Actinobacteria|o__Bifidobacteriales|f__Bifidobacteriaceae|g__Bifidobacterium|s__Bifidobacterium_longum	gnl|X|Human_meta_1_athena_726	1	1483	d__Bacteria|p__Firmicutes|c__Clostridia|o__Clostridiales|f__Clostridiaceae|g__Clostridium|s__Clostridium_sp._SY8519	gnl|X|Human_meta_1_athena_2	946834	945353	1483	99.06
H1	d__Bacteria|p__Firmicutes|c__Bacilli|o__Bacillales|f__Paenibacillaceae|g__Paenibacillus|s__Paenibacillus_sp._RUD330	gnl|X|Human_meta_1_athena_754	1	1171	d__Bacteria|p__Firmicutes|c__Clostridia|o__Clostridiales|f__Lachnospiraceae|g__Lachnoclostridium|s__[Clostridium]_bolteae	gnl|X|Human_meta_1_athena_4895	63390	62220	1171	99.49
H1	d__Bacteria|p__Firmicutes|c__Bacilli|o__Bacillales|f__Paenibacillaceae|g__Paenibacillus|s__Paenibacillus_sp._RUD330	gnl|X|Human_meta_1_athena_754	1	1034	d__Bacteria|p__Firmicutes|c__Clostridia|o__Clostridiales	gnl|X|Human_meta_1_athena_10466	8489	9522	1034	99.71
H1	d__Bacteria|p__Proteobacteria|c__Betaproteobacteria|o__Burkholderiales|s__Burkholderiales_bacterium_YL45	gnl|X|Human_meta_1_athena_802	376212	377359	d__Bacteria|p__Firmicutes|c__Bacilli|o__Lactobacillales|f__Lactobacillaceae|g__Lactobacillus|s__Lactobacillus_lindneri	gnl|X|Human_meta_1_athena_11193	1	1148	1148	99.22
H1	d__Bacteria|p__Firmicutes|c__Clostridia|o__Clostridiales|f__Eubacteriaceae|g__Eubacterium|s__[Eubacterium]_hallii	gnl|X|Human_meta_1_athena_814	1	8765	d__Bacteria|p__Firmicutes|c__Clostridia|o__Clostridiales|f__Lachnospiraceae|s__[Eubacterium]_rectale	gnl|X|Human_meta_1_athena_9534	1	8765	8765	100
H1	d__Bacteria|p__Firmicutes|c__Clostridia|o__Clostridiales|f__Eubacteriaceae|g__Eubacterium|s__[Eubacterium]_hallii	gnl|X|Human_meta_1_athena_814	8792	10902	d__Bacteria|p__Firmicutes|c__Clostridia|o__Clostridiales|f__Lachnospiraceae|s__[Eubacterium]_rectale	gnl|X|Human_meta_1_athena_9534	8792	10902	2111	99.72
H1	d__Bacteria|p__Firmicutes|c__Clostridia|o__Clostridiales|f__Eubacteriaceae|g__Eubacterium|s__[Eubacterium]_hallii	gnl|X|Human_meta_1_athena_814	1	8765	d__Bacteria|p__Firmicutes|c__Clostridia|o__Clostridiales|f__Lachnospiraceae|g__Blautia|s__Blautia_hansenii	gnl|X|Human_meta_1_athena_7319	31426	22662	8765	100
H1	d__Bacteria|p__Firmicutes|c__Clostridia|o__Clostridiales|f__Eubacteriaceae|g__Eubacterium|s__[Eubacterium]_hallii	gnl|X|Human_meta_1_athena_814	8792	10890	d__Bacteria|p__Firmicutes|c__Clostridia|o__Clostridiales|f__Lachnospiraceae|g__Blautia|s__Blautia_hansenii	gnl|X|Human_meta_1_athena_7319	22635	20537	2099	99.86
H1	d__Bacteria|p__Firmicutes|c__Clostridia|o__Clostridiales|f__Eubacteriaceae|g__Eubacterium|s__[Eubacterium]_hallii	gnl|X|Human_meta_1_athena_814	4	8765	d__Bacteria|p__Firmicutes|c__Clostridia|o__Clostridiales|f__Lachnospiraceae|g__Anaerostipes|s__Anaerostipes_hadrus	gnl|X|Human_meta_1_athena_13241	44406	35636	8787	99.1
H1	d__Bacteria|p__Firmicutes|c__Clostridia|o__Clostridiales|f__Eubacteriaceae|g__Eubacterium|s__[Eubacterium]_hallii	gnl|X|Human_meta_1_athena_814	8792	10881	d__Bacteria|p__Firmicutes|c__Clostridia|o__Clostridiales|f__Lachnospiraceae|g__Anaerostipes|s__Anaerostipes_hadrus	gnl|X|Human_meta_1_athena_13241	35609	33520	2090	99.95
H1	d__Bacteria|p__Firmicutes|c__Clostridia|o__Clostridiales|f__Eubacteriaceae|g__Eubacterium|s__[Eubacterium]_hallii	gnl|X|Human_meta_1_athena_814	9728	10890	d__Bacteria|p__Firmicutes|c__Clostridia|o__Clostridiales|f__Lachnospiraceae|g__Roseburia|s__Roseburia_hominis	gnl|X|Human_meta_1_athena_3937	23260	22098	1163	99.74
H1	d__Bacteria|p__Firmicutes|c__Clostridia|o__Clostridiales|f__Oscillospiraceae|g__Oscillibacter|s__Oscillibacter_valericigenes	gnl|X|Human_meta_1_athena_883	1316	2101	d__Bacteria|p__Firmicutes|c__Clostridia|o__Clostridiales|f__Ruminococcaceae|g__Ruminococcus|s__Ruminococcus_champanellensis	gnl|X|Human_meta_1_athena_7576	26783	27568	786	99.62
H1	d__Bacteria|p__Bacteroidetes|c__Bacteroidia|o__Bacteroidales|f__Tannerellaceae|g__Parabacteroides|s__Parabacteroides_distasonis	gnl|X|Human_meta_1_athena_966	17338	18455	d__Bacteria|p__Bacteroidetes|c__Bacteroidia|o__Bacteroidales|f__Bacteroidaceae|g__Bacteroides|s__Bacteroides_cellulosilyticus	gnl|X|Human_meta_1_athena_9251	1118	1	1118	99.64
H1	d__Bacteria|p__Bacteroidetes|c__Bacteroidia|o__Bacteroidales|f__Tannerellaceae|g__Parabacteroides|s__Parabacteroides_distasonis	gnl|X|Human_meta_1_athena_966	17341	18457	d__Bacteria|p__Bacteroidetes|c__Bacteroidia|o__Bacteroidales|f__Tannerellaceae|g__Parabacteroides|s__Parabacteroides_sp._CT06	gnl|X|Human_meta_1_athena_6443	1118	2	1117	99.64
H1	d__Bacteria|p__Bacteroidetes|c__Bacteroidia|o__Bacteroidales|f__Bacteroidaceae|g__Bacteroides|s__Bacteroides_ovatus	gnl|X|Human_meta_1_athena_1008	15178	23329	d__Bacteria|p__Bacteroidetes|c__Bacteroidia|o__Bacteroidales|f__Bacteroidaceae|g__Bacteroides|s__Bacteroides_caecimuris	gnl|X|Human_meta_1_athena_508	65742	57593	8152	99.33
H1	d__Bacteria|p__Firmicutes|c__Clostridia|o__Clostridiales|f__Lachnospiraceae|g__Roseburia|s__Roseburia_hominis	gnl|X|Human_meta_1_athena_1112	10114	11400	d__Bacteria|p__Firmicutes|c__Clostridia|o__Clostridiales|f__Eubacteriaceae|g__Eubacterium|s__[Eubacterium]_hallii	gnl|X|Human_meta_1_athena_10231	16202	14916	1287	100
H1	d__Bacteria|p__Firmicutes|c__Clostridia|o__Clostridiales|f__Lachnospiraceae|g__Roseburia|s__Roseburia_hominis	gnl|X|Human_meta_1_athena_1112	10112	11399	d__Bacteria|p__Firmicutes|c__Bacilli|o__Bacillales|f__Paenibacillaceae|g__Paenibacillus|s__Paenibacillus_polymyxa	gnl|X|Human_meta_1_athena_4758	120462	121748	1288	99.92
H1	d__Bacteria|p__Firmicutes|c__Clostridia|o__Clostridiales|f__Lachnospiraceae|g__Roseburia|s__Roseburia_hominis	gnl|X|Human_meta_1_athena_1112	324	1349	d__Bacteria|p__Firmicutes|c__Clostridia|o__Clostridiales|g__Intestinimonas|s__Intestinimonas_butyriciproducens	gnl|X|Human_meta_1_athena_11517	7840	6814	1027	99.12
H1	d__Bacteria|p__Firmicutes|c__Clostridia|o__Clostridiales|f__Lachnospiraceae|g__Roseburia|s__Roseburia_hominis	gnl|X|Human_meta_1_athena_1112	324	1331	d__Bacteria|p__Firmicutes|c__Clostridia|o__Clostridiales|f__Lachnospiraceae|s__[Eubacterium]_rectale	gnl|X|Human_meta_1_athena_8731	186039	185031	1009	99.01
H1	d__Bacteria|p__Firmicutes|c__Clostridia|o__Clostridiales|f__Lachnospiraceae|g__Roseburia|s__Roseburia_hominis	gnl|X|Human_meta_1_athena_1112	895	1767	d__Bacteria|p__Firmicutes|c__Clostridia|o__Clostridiales|f__Eubacteriaceae|g__Eubacterium|s__[Eubacterium]_eligens	gnl|X|Human_meta_1_athena_634	1	873	873	99.66
H1	d__Bacteria|p__Firmicutes|c__Clostridia|o__Clostridiales|f__Lachnospiraceae|g__Roseburia|s__Roseburia_hominis	gnl|X|Human_meta_1_athena_1112	10112	10865	d__Bacteria|p__Firmicutes|c__Clostridia|o__Clostridiales|f__Clostridiaceae|g__Clostridium	gnl|X|Human_meta_1_athena_5303	754	1	754	100
H1	d__Bacteria|p__Bacteroidetes|c__Bacteroidia|o__Bacteroidales|f__Rikenellaceae|g__Alistipes|s__Alistipes_shahii	gnl|X|Human_meta_1_athena_1186	28204	30965	d__Bacteria|p__Bacteroidetes|c__Bacteroidia|o__Bacteroidales|f__Rikenellaceae|g__Alistipes|s__Alistipes_finegoldii	gnl|X|Human_meta_1_athena_5172	2762	1	2762	100
H1	d__Bacteria|p__Firmicutes|c__Clostridia|o__Clostridiales|g__Intestinimonas|s__Intestinimonas_butyriciproducens	gnl|X|Human_meta_1_athena_1217	146208	148245	d__Bacteria|p__Firmicutes|c__Clostridia|o__Clostridiales|f__Oscillospiraceae|g__Oscillibacter|s__Oscillibacter_valericigenes	gnl|X|Human_meta_1_athena_10953	124812	126851	2041	99.31
H1	d__Bacteria|p__Firmicutes|c__Clostridia|o__Clostridiales|g__Intestinimonas|s__Intestinimonas_butyriciproducens	gnl|X|Human_meta_1_athena_1217	150049	151424	d__Bacteria|p__Firmicutes|c__Clostridia|o__Clostridiales|f__Oscillospiraceae|g__Oscillibacter|s__Oscillibacter_valericigenes	gnl|X|Human_meta_1_athena_10953	1	1377	1377	99.42
H1	d__Bacteria|p__Firmicutes|c__Clostridia|o__Clostridiales|g__Intestinimonas|s__Intestinimonas_butyriciproducens	gnl|X|Human_meta_1_athena_1217	150164	151943	d__Bacteria|p__Firmicutes|c__Clostridia|o__Clostridiales|f__Oscillospiraceae|g__Oscillibacter|s__Oscillibacter_valericigenes	gnl|X|Human_meta_1_athena_11300	147416	145637	1780	100
H1	d__Bacteria|p__Firmicutes|c__Clostridia|o__Clostridiales|g__Intestinimonas|s__Intestinimonas_butyriciproducens	gnl|X|Human_meta_1_athena_1217	150164	151943	d__Bacteria|p__Firmicutes|c__Clostridia|o__Clostridiales|f__Oscillospiraceae|g__Oscillibacter|s__Oscillibacter_valericigenes	gnl|X|Human_meta_1_athena_6802	24173	22394	1780	99.38
H1	d__Bacteria|p__Firmicutes|c__Clostridia|o__Clostridiales|f__Oscillospiraceae|g__Oscillibacter|s__Oscillibacter_valericigenes	gnl|X|Human_meta_1_athena_1231	1	695	d__Bacteria|p__Firmicutes|c__Clostridia|o__Clostridiales|g__Flavonifractor|s__Flavonifractor_plautii	gnl|X|Human_meta_1_athena_5571	18571	19265	695	99.86
H1	d__Bacteria|p__Actinobacteria|c__Actinobacteria|o__Micrococcales|f__Micrococcaceae|g__Neomicrococcus|s__Neomicrococcus_aestuarii	gnl|X|Human_meta_1_athena_1369	1	756	d__Bacteria|p__Actinobacteria|c__Actinobacteria|o__Bifidobacteriales|f__Bifidobacteriaceae|g__Bifidobacterium|s__Bifidobacterium_adolescentis	gnl|X|Human_meta_1_athena_6154	969383	968628	756	99.87
H1	d__Bacteria|p__Actinobacteria|c__Actinobacteria|o__Micrococcales|f__Micrococcaceae|g__Neomicrococcus|s__Neomicrococcus_aestuarii	gnl|X|Human_meta_1_athena_1369	1555	2065	d__Bacteria|p__Actinobacteria|c__Actinobacteria|o__Bifidobacteriales|f__Bifidobacteriaceae|g__Bifidobacterium|s__Bifidobacterium_longum	gnl|X|Human_meta_1_athena_4740	36	546	511	100
H1	d__Bacteria|p__Bacteroidetes|c__Bacteroidia|o__Bacteroidales|f__Bacteroidaceae|g__Bacteroides|s__Bacteroides_vulgatus	gnl|X|Human_meta_1_athena_1387	1	9069	d__Bacteria|p__Bacteroidetes|c__Bacteroidia|o__Bacteroidales|f__Bacteroidaceae|g__Bacteroides|s__Bacteroides_fragilis	gnl|X|Human_meta_1_athena_5242	115546	106478	9069	100
H1	d__Bacteria|p__Bacteroidetes|c__Bacteroidia|o__Bacteroidales|f__Bacteroidaceae|g__Bacteroides|s__Bacteroides_vulgatus	gnl|X|Human_meta_1_athena_1387	11249	17756	d__Bacteria|p__Bacteroidetes|c__Bacteroidia|o__Bacteroidales|f__Bacteroidaceae|g__Bacteroides|s__Bacteroides_fragilis	gnl|X|Human_meta_1_athena_5242	104298	97791	6508	100
H1	d__Bacteria|p__Bacteroidetes|c__Bacteroidia|o__Bacteroidales|f__Bacteroidaceae|g__Bacteroides|s__Bacteroides_vulgatus	gnl|X|Human_meta_1_athena_1387	9733	11192	d__Bacteria|p__Bacteroidetes|c__Bacteroidia|o__Bacteroidales|f__Bacteroidaceae|g__Bacteroides|s__Bacteroides_fragilis	gnl|X|Human_meta_1_athena_5242	105814	104355	1460	100
H1	d__Bacteria|p__Bacteroidetes|c__Bacteroidia|o__Bacteroidales|f__Bacteroidaceae|g__Bacteroides|s__Bacteroides_vulgatus	gnl|X|Human_meta_1_athena_1387	18253	19434	d__Bacteria|p__Bacteroidetes|c__Bacteroidia|o__Bacteroidales|f__Bacteroidaceae|g__Bacteroides|s__Bacteroides_fragilis	gnl|X|Human_meta_1_athena_5242	97294	96113	1182	100
H1	d__Bacteria|p__Bacteroidetes|c__Bacteroidia|o__Bacteroidales|f__Bacteroidaceae|g__Bacteroides|s__Bacteroides_vulgatus	gnl|X|Human_meta_1_athena_1387	20039	20707	d__Bacteria|p__Bacteroidetes|c__Bacteroidia|o__Bacteroidales|f__Bacteroidaceae|g__Bacteroides|s__Bacteroides_fragilis	gnl|X|Human_meta_1_athena_5242	95508	94840	669	100
H1	d__Bacteria|p__Bacteroidetes|c__Bacteroidia|o__Bacteroidales|f__Bacteroidaceae|g__Bacteroides|s__Bacteroides_vulgatus	gnl|X|Human_meta_1_athena_1387	9143	9689	d__Bacteria|p__Bacteroidetes|c__Bacteroidia|o__Bacteroidales|f__Bacteroidaceae|g__Bacteroides|s__Bacteroides_fragilis	gnl|X|Human_meta_1_athena_5242	106404	105858	547	100
H1	d__Bacteria|p__Bacteroidetes|c__Bacteroidia|o__Bacteroidales|f__Bacteroidaceae|g__Bacteroides|s__Bacteroides_vulgatus	gnl|X|Human_meta_1_athena_1387	43023	44625	d__Bacteria|p__Bacteroidetes|c__Bacteroidia|o__Bacteroidales|f__Rikenellaceae|g__Alistipes|s__Alistipes_shahii	gnl|X|Human_meta_1_athena_9575	13897	12295	1603	100
H1	d__Bacteria|p__Bacteroidetes|c__Bacteroidia|o__Bacteroidales|f__Bacteroidaceae|g__Bacteroides|s__Bacteroides_vulgatus	gnl|X|Human_meta_1_athena_1387	43023	44625	d__Bacteria|p__Bacteroidetes|c__Bacteroidia|o__Bacteroidales|f__Rikenellaceae|g__Alistipes|s__Alistipes_finegoldii	gnl|X|Human_meta_1_athena_5660	456646	455044	1603	100
H1	d__Bacteria|p__Bacteroidetes|c__Bacteroidia|o__Bacteroidales|f__Bacteroidaceae|g__Bacteroides|s__Bacteroides_vulgatus	gnl|X|Human_meta_1_athena_1387	43023	44624	d__Bacteria|p__Bacteroidetes|c__Bacteroidia|o__Bacteroidales|f__Rikenellaceae|g__Alistipes|s__Alistipes_finegoldii	gnl|X|Human_meta_1_athena_5660	54522	52921	1602	100
H1	d__Bacteria|p__Bacteroidetes|c__Bacteroidia|o__Bacteroidales|f__Bacteroidaceae|g__Bacteroides|s__Bacteroides_vulgatus	gnl|X|Human_meta_1_athena_1387	43023	44624	d__Bacteria|p__Bacteroidetes|c__Bacteroidia|o__Bacteroidales|f__Rikenellaceae|g__Alistipes|s__Alistipes_finegoldii	gnl|X|Human_meta_1_athena_5660	142223	143824	1602	100
H1	d__Bacteria|p__Bacteroidetes|c__Bacteroidia|o__Bacteroidales|f__Bacteroidaceae|g__Bacteroides|s__Bacteroides_vulgatus	gnl|X|Human_meta_1_athena_1387	43023	44625	d__Bacteria|p__Bacteroidetes|c__Bacteroidia|o__Bacteroidales|f__Rikenellaceae|g__Alistipes|s__Alistipes_shahii	gnl|X|Human_meta_1_athena_5011	406278	404676	1603	100
H1	d__Bacteria|p__Bacteroidetes|c__Bacteroidia|o__Bacteroidales|f__Bacteroidaceae|g__Bacteroides|s__Bacteroides_vulgatus	gnl|X|Human_meta_1_athena_1387	43023	44624	d__Bacteria|p__Bacteroidetes|c__Bacteroidia|o__Bacteroidales|f__Rikenellaceae|g__Alistipes|s__Alistipes_shahii	gnl|X|Human_meta_1_athena_5011	68392	69993	1602	100
H1	d__Bacteria|p__Bacteroidetes|c__Bacteroidia|o__Bacteroidales|f__Bacteroidaceae|g__Bacteroides|s__Bacteroides_vulgatus	gnl|X|Human_meta_1_athena_1387	43023	44624	d__Bacteria|p__Bacteroidetes|c__Bacteroidia|o__Bacteroidales|f__Rikenellaceae|g__Alistipes|s__Alistipes_shahii	gnl|X|Human_meta_1_athena_5011	199159	197558	1602	100
H1	d__Bacteria|p__Bacteroidetes|c__Bacteroidia|o__Bacteroidales|f__Bacteroidaceae|g__Bacteroides|s__Bacteroides_vulgatus	gnl|X|Human_meta_1_athena_1387	43023	44624	d__Bacteria|p__Bacteroidetes|c__Bacteroidia|o__Bacteroidales|f__Rikenellaceae|g__Alistipes|s__Alistipes_shahii	gnl|X|Human_meta_1_athena_5011	227636	226035	1602	100
H1	d__Bacteria|p__Bacteroidetes|c__Bacteroidia|o__Bacteroidales|f__Bacteroidaceae|g__Bacteroides|s__Bacteroides_vulgatus	gnl|X|Human_meta_1_athena_1387	43023	44624	d__Bacteria|p__Bacteroidetes|c__Bacteroidia|o__Bacteroidales|f__Bacteroidaceae|g__Bacteroides|s__Bacteroides_ovatus	gnl|X|Human_meta_1_athena_13022	110133	108532	1602	100
H1	d__Bacteria|p__Bacteroidetes|c__Bacteroidia|o__Bacteroidales|f__Bacteroidaceae|g__Bacteroides|s__Bacteroides_vulgatus	gnl|X|Human_meta_1_athena_1387	43023	44624	d__Bacteria|p__Bacteroidetes|c__Bacteroidia|o__Bacteroidales|f__Bacteroidaceae|g__Bacteroides|s__Bacteroides_salanitronis	gnl|X|Human_meta_1_athena_12992	7805	6204	1602	100
H1	d__Bacteria|p__Bacteroidetes|c__Bacteroidia|o__Bacteroidales|f__Bacteroidaceae|g__Bacteroides|s__Bacteroides_vulgatus	gnl|X|Human_meta_1_athena_1387	43023	44624	d__Bacteria|p__Bacteroidetes|c__Bacteroidia|o__Bacteroidales|f__Prevotellaceae|g__Prevotella|s__Prevotella_melaninogenica	gnl|X|Human_meta_1_athena_12509	28510	26909	1602	100
H1	d__Bacteria|p__Bacteroidetes|c__Bacteroidia|o__Bacteroidales|f__Bacteroidaceae|g__Bacteroides|s__Bacteroides_vulgatus	gnl|X|Human_meta_1_athena_1387	43023	44624	d__Bacteria|p__Bacteroidetes|c__Bacteroidia|o__Bacteroidales|f__Prevotellaceae|g__Prevotella|s__Prevotella_melaninogenica	gnl|X|Human_meta_1_athena_9863	10071	8470	1602	100
H1	d__Bacteria|p__Bacteroidetes|c__Bacteroidia|o__Bacteroidales|f__Bacteroidaceae|g__Bacteroides|s__Bacteroides_vulgatus	gnl|X|Human_meta_1_athena_1387	43023	44624	d__Bacteria|p__Bacteroidetes|c__Bacteroidia|o__Bacteroidales|f__Prevotellaceae|g__Prevotella|s__Prevotella_melaninogenica	gnl|X|Human_meta_1_athena_9701	33614	35215	1602	100
H1	d__Bacteria|p__Bacteroidetes|c__Bacteroidia|o__Bacteroidales|f__Bacteroidaceae|g__Bacteroides|s__Bacteroides_vulgatus	gnl|X|Human_meta_1_athena_1387	43023	44624	d__Bacteria|p__Bacteroidetes|c__Bacteroidia|o__Bacteroidales|f__Rikenellaceae|g__Alistipes|s__Alistipes_shahii	gnl|X|Human_meta_1_athena_9240	173608	172007	1602	100
H1	d__Bacteria|p__Bacteroidetes|c__Bacteroidia|o__Bacteroidales|f__Bacteroidaceae|g__Bacteroides|s__Bacteroides_vulgatus	gnl|X|Human_meta_1_athena_1387	43023	44624	d__Bacteria|p__Bacteroidetes|c__Bacteroidia|o__Bacteroidales|f__Bacteroidaceae|g__Bacteroides|s__Bacteroides_ovatus	gnl|X|Human_meta_1_athena_8839	74487	72886	1602	100
H1	d__Bacteria|p__Bacteroidetes|c__Bacteroidia|o__Bacteroidales|f__Bacteroidaceae|g__Bacteroides|s__Bacteroides_vulgatus	gnl|X|Human_meta_1_athena_1387	43023	44624	d__Bacteria|p__Bacteroidetes|c__Bacteroidia|o__Bacteroidales|f__Bacteroidaceae|g__Bacteroides|s__Bacteroides_caecimuris	gnl|X|Human_meta_1_athena_8721	25142	26743	1602	100
H1	d__Bacteria|p__Bacteroidetes|c__Bacteroidia|o__Bacteroidales|f__Bacteroidaceae|g__Bacteroides|s__Bacteroides_vulgatus	gnl|X|Human_meta_1_athena_1387	43023	44624	d__Bacteria|p__Bacteroidetes|c__Bacteroidia|o__Bacteroidales|f__Bacteroidaceae|g__Bacteroides|s__Bacteroides_cellulosilyticus	gnl|X|Human_meta_1_athena_7727	161228	162829	1602	100
H1	d__Bacteria|p__Bacteroidetes|c__Bacteroidia|o__Bacteroidales|f__Bacteroidaceae|g__Bacteroides|s__Bacteroides_vulgatus	gnl|X|Human_meta_1_athena_1387	43023	44624	d__Bacteria|p__Bacteroidetes|c__Bacteroidia|o__Bacteroidales|f__Bacteroidaceae|g__Bacteroides|s__Bacteroides_ovatus	gnl|X|Human_meta_1_athena_6424	58043	56442	1602	100
H1	d__Bacteria|p__Bacteroidetes|c__Bacteroidia|o__Bacteroidales|f__Bacteroidaceae|g__Bacteroides|s__Bacteroides_vulgatus	gnl|X|Human_meta_1_athena_1387	43023	44624	d__Bacteria|p__Bacteroidetes|c__Bacteroidia|o__Bacteroidales|f__Bacteroidaceae|g__Bacteroides|s__Bacteroides_ovatus	gnl|X|Human_meta_1_athena_5622	87963	86362	1602	100
H1	d__Bacteria|p__Bacteroidetes|c__Bacteroidia|o__Bacteroidales|f__Bacteroidaceae|g__Bacteroides|s__Bacteroides_vulgatus	gnl|X|Human_meta_1_athena_1387	43023	44624	d__Bacteria|p__Bacteroidetes|c__Bacteroidia|o__Bacteroidales|f__Rikenellaceae|g__Alistipes|s__Alistipes_shahii	gnl|X|Human_meta_1_athena_4963	187000	185399	1602	100
H1	d__Bacteria|p__Bacteroidetes|c__Bacteroidia|o__Bacteroidales|f__Bacteroidaceae|g__Bacteroides|s__Bacteroides_vulgatus	gnl|X|Human_meta_1_athena_1387	43023	44624	d__Bacteria|p__Bacteroidetes|c__Bacteroidia|o__Bacteroidales|f__Bacteroidaceae|g__Bacteroides|s__Bacteroides_ovatus	gnl|X|Human_meta_1_athena_4621	1501	3102	1602	100
H1	d__Bacteria|p__Bacteroidetes|c__Bacteroidia|o__Bacteroidales|f__Bacteroidaceae|g__Bacteroides|s__Bacteroides_vulgatus	gnl|X|Human_meta_1_athena_1387	43023	44624	d__Bacteria|p__Bacteroidetes|c__Bacteroidia|o__Bacteroidales|f__Bacteroidaceae|g__Bacteroides|s__Bacteroides_ovatus	gnl|X|Human_meta_1_athena_4621	128224	126623	1602	100
H1	d__Bacteria|p__Firmicutes|c__Clostridia|o__Clostridiales|f__Eubacteriaceae|g__Eubacterium|s__[Eubacterium]_hallii	gnl|X|Human_meta_1_athena_1419	11911	20675	d__Bacteria|p__Firmicutes|c__Clostridia|o__Clostridiales|f__Lachnospiraceae|s__[Eubacterium]_rectale	gnl|X|Human_meta_1_athena_9534	8765	1	8765	100
H1	d__Bacteria|p__Firmicutes|c__Clostridia|o__Clostridiales|f__Eubacteriaceae|g__Eubacterium|s__[Eubacterium]_hallii	gnl|X|Human_meta_1_athena_1419	9783	11884	d__Bacteria|p__Firmicutes|c__Clostridia|o__Clostridiales|f__Lachnospiraceae|s__[Eubacterium]_rectale	gnl|X|Human_meta_1_athena_9534	10893	8792	2102	99.9
H1	d__Bacteria|p__Firmicutes|c__Clostridia|o__Clostridiales|f__Eubacteriaceae|g__Eubacterium|s__[Eubacterium]_hallii	gnl|X|Human_meta_1_athena_1419	11911	20675	d__Bacteria|p__Firmicutes|c__Clostridia|o__Clostridiales|f__Lachnospiraceae|g__Blautia|s__Blautia_hansenii	gnl|X|Human_meta_1_athena_7319	22662	31426	8765	100
H1	d__Bacteria|p__Firmicutes|c__Clostridia|o__Clostridiales|f__Eubacteriaceae|g__Eubacterium|s__[Eubacterium]_hallii	gnl|X|Human_meta_1_athena_1419	9785	11884	d__Bacteria|p__Firmicutes|c__Clostridia|o__Clostridiales|f__Lachnospiraceae|g__Blautia|s__Blautia_hansenii	gnl|X|Human_meta_1_athena_7319	20536	22635	2100	99.95
H1	d__Bacteria|p__Firmicutes|c__Clostridia|o__Clostridiales|f__Eubacteriaceae|g__Eubacterium|s__[Eubacterium]_hallii	gnl|X|Human_meta_1_athena_1419	11911	20672	d__Bacteria|p__Firmicutes|c__Clostridia|o__Clostridiales|f__Lachnospiraceae|g__Anaerostipes|s__Anaerostipes_hadrus	gnl|X|Human_meta_1_athena_13241	35636	44406	8787	99.1
H1	d__Bacteria|p__Firmicutes|c__Clostridia|o__Clostridiales|f__Eubacteriaceae|g__Eubacterium|s__[Eubacterium]_hallii	gnl|X|Human_meta_1_athena_1419	9789	11884	d__Bacteria|p__Firmicutes|c__Clostridia|o__Clostridiales|f__Lachnospiraceae|g__Anaerostipes|s__Anaerostipes_hadrus	gnl|X|Human_meta_1_athena_13241	33514	35609	2096	99.95
H1	d__Bacteria|p__Firmicutes|c__Clostridia|o__Clostridiales|f__Eubacteriaceae|g__Eubacterium|s__[Eubacterium]_hallii	gnl|X|Human_meta_1_athena_1419	9785	10948	d__Bacteria|p__Firmicutes|c__Clostridia|o__Clostridiales|f__Lachnospiraceae|g__Roseburia|s__Roseburia_hominis	gnl|X|Human_meta_1_athena_3937	22097	23260	1164	99.91
H1	d__Bacteria|p__Firmicutes|c__Clostridia|o__Clostridiales|f__Eubacteriaceae|g__Eubacterium|s__[Eubacterium]_hallii	gnl|X|Human_meta_1_athena_1419	25079	25797	d__Bacteria|p__Firmicutes|c__Clostridia|o__Clostridiales|f__Lachnospiraceae|s__[Eubacterium]_rectale	gnl|X|Human_meta_1_athena_5610	174551	175269	719	99.03
H1	d__Bacteria|p__Firmicutes|c__Clostridia|o__Clostridiales|f__Eubacteriaceae|g__Eubacterium|s__[Eubacterium]_hallii	gnl|X|Human_meta_1_athena_1419	1	653	d__Bacteria|p__Firmicutes|c__Clostridia|o__Clostridiales|f__Lachnospiraceae|g__Blautia|s__Blautia_hansenii	gnl|X|Human_meta_1_athena_5795	16873	17525	653	99.69
H1	d__Bacteria|p__Bacteroidetes|c__Bacteroidia|o__Bacteroidales|f__Bacteroidaceae|g__Bacteroides|s__Bacteroides_caccae	gnl|X|Human_meta_1_athena_1467	5929	14857	d__Bacteria|p__Bacteroidetes|c__Bacteroidia|o__Bacteroidales|f__Bacteroidaceae|g__Bacteroides|s__Bacteroides_ovatus	gnl|X|Human_meta_1_athena_4453	226948	235875	8929	99.98
H1	d__Bacteria|p__Bacteroidetes|c__Bacteroidia|o__Bacteroidales|f__Bacteroidaceae|g__Bacteroides|s__Bacteroides_caccae	gnl|X|Human_meta_1_athena_1467	5929	14857	d__Bacteria|p__Bacteroidetes|c__Bacteroidia|o__Bacteroidales|f__Rikenellaceae|g__Alistipes|s__Alistipes_shahii	gnl|X|Human_meta_1_athena_9575	218898	227827	8930	99.96
H1	d__Bacteria|p__Bacteroidetes|c__Bacteroidia|o__Bacteroidales|f__Bacteroidaceae|g__Bacteroides|s__Bacteroides_caccae	gnl|X|Human_meta_1_athena_1467	5902	14831	d__Bacteria|p__Bacteroidetes|c__Bacteroidia|o__Bacteroidales|f__Rikenellaceae|g__Alistipes|s__Alistipes_shahii	gnl|X|Human_meta_1_athena_3142	24421	15489	8936	99.25
H1	d__Bacteria|p__Bacteroidetes|c__Bacteroidia|o__Bacteroidales|f__Bacteroidaceae|g__Bacteroides|s__Bacteroides_caccae	gnl|X|Human_meta_1_athena_1467	5929	7825	d__Bacteria|p__Bacteroidetes|c__Bacteroidia|o__Bacteroidales|f__Bacteroidaceae|g__Bacteroides|s__Bacteroides_cellulosilyticus	gnl|X|Human_meta_1_athena_5766	9510	11407	1898	99.74
H1	d__Bacteria|p__Firmicutes|c__Clostridia|o__Clostridiales|f__Lachnospiraceae|s__[Eubacterium]_rectale	gnl|X|Human_meta_1_athena_1486	9735	13036	d__Bacteria|p__Firmicutes|c__Clostridia|o__Clostridiales|g__Flavonifractor|s__Flavonifractor_plautii	gnl|X|Human_meta_1_athena_12289	164009	167311	3303	99.24
H1	d__Bacteria|p__Firmicutes|c__Clostridia|o__Clostridiales|f__Lachnospiraceae|s__[Eubacterium]_rectale	gnl|X|Human_meta_1_athena_1486	9735	10493	d__Bacteria|p__Proteobacteria|c__Betaproteobacteria|o__Burkholderiales	gnl|X|Human_meta_1_athena_11467	25785	25027	759	99.6
H1	d__Bacteria|p__Firmicutes|c__Clostridia|o__Clostridiales|f__Lachnospiraceae|s__[Eubacterium]_rectale	gnl|X|Human_meta_1_athena_1486	9735	10493	d__Bacteria|p__Firmicutes|c__Clostridia|o__Clostridiales|g__Intestinimonas|s__Intestinimonas_butyriciproducens	gnl|X|Human_meta_1_athena_4511	83755	84513	759	99.6
H1	d__Bacteria|p__Firmicutes|c__Clostridia|o__Clostridiales|f__Lachnospiraceae|s__[Eubacterium]_rectale	gnl|X|Human_meta_1_athena_1486	9735	10395	d__Bacteria|p__Proteobacteria	gnl|X|Human_meta_1_athena_7439	31766	32426	661	99.39
H1	d__Bacteria|p__Actinobacteria|c__Actinobacteria|o__Corynebacteriales|f__Corynebacteriaceae|g__Corynebacterium|s__Corynebacterium_callunae	gnl|X|Human_meta_1_athena_1511	19641	22603	d__Bacteria|p__Firmicutes|c__Erysipelotrichia|o__Erysipelotrichales|f__Erysipelotrichaceae|g__Faecalitalea|s__Faecalitalea_cylindroides	gnl|X|Human_meta_1_athena_5311	59910	56948	2963	100
H1	d__Bacteria|p__Actinobacteria|c__Actinobacteria|o__Corynebacteriales|f__Corynebacteriaceae|g__Corynebacterium|s__Corynebacterium_callunae	gnl|X|Human_meta_1_athena_1511	18021	19574	d__Bacteria|p__Firmicutes|c__Erysipelotrichia|o__Erysipelotrichales|f__Erysipelotrichaceae|g__Faecalitalea|s__Faecalitalea_cylindroides	gnl|X|Human_meta_1_athena_5311	61530	59977	1554	100
H1	d__Bacteria|p__Actinobacteria|c__Actinobacteria|o__Corynebacteriales|f__Corynebacteriaceae|g__Corynebacterium|s__Corynebacterium_callunae	gnl|X|Human_meta_1_athena_1511	15876	17286	d__Bacteria|p__Firmicutes|c__Erysipelotrichia|o__Erysipelotrichales|f__Erysipelotrichaceae|g__Faecalitalea|s__Faecalitalea_cylindroides	gnl|X|Human_meta_1_athena_5311	63676	62265	1412	99.72
H1	d__Bacteria|p__Actinobacteria|c__Actinobacteria|o__Corynebacteriales|f__Corynebacteriaceae|g__Corynebacterium|s__Corynebacterium_callunae	gnl|X|Human_meta_1_athena_1511	17348	17970	d__Bacteria|p__Firmicutes|c__Erysipelotrichia|o__Erysipelotrichales|f__Erysipelotrichaceae|g__Faecalitalea|s__Faecalitalea_cylindroides	gnl|X|Human_meta_1_athena_5311	62203	61581	623	100
H1	d__Bacteria|p__Bacteroidetes|c__Bacteroidia|o__Bacteroidales|f__Bacteroidaceae|g__Bacteroides|s__Bacteroides_ovatus	gnl|X|Human_meta_1_athena_1522	1	3456	d__Bacteria|p__Bacteroidetes|c__Bacteroidia|o__Bacteroidales|f__Bacteroidaceae|g__Bacteroides|s__Bacteroides_caecimuris	gnl|X|Human_meta_1_athena_11026	10262	13717	3456	99.94
H1	d__Bacteria|p__Firmicutes|c__Clostridia|o__Clostridiales|g__Flavonifractor|s__Flavonifractor_plautii	gnl|X|Human_meta_1_athena_1683	1	955	d__Bacteria|p__Firmicutes|c__Clostridia|o__Clostridiales|f__Oscillospiraceae|g__Oscillibacter|s__Oscillibacter_valericigenes	gnl|X|Human_meta_1_athena_4851	28429	29383	955	99.79
H1	d__Bacteria|p__Firmicutes|c__Clostridia|o__Clostridiales|f__Lachnospiraceae|g__Blautia|s__Blautia_hansenii	gnl|X|Human_meta_1_athena_1826	88351	93251	d__Bacteria|p__Firmicutes|c__Clostridia|o__Clostridiales|f__Peptostreptococcaceae|g__Clostridioides|s__Clostridioides_difficile	gnl|X|Human_meta_1_athena_5630	57936	62836	4901	99.8
H1	d__Bacteria|p__Firmicutes|c__Clostridia|o__Clostridiales|f__Lachnospiraceae|g__Blautia|s__Blautia_hansenii	gnl|X|Human_meta_1_athena_1826	90456	93251	d__Bacteria|p__Firmicutes|c__Clostridia|o__Clostridiales|f__Lachnospiraceae|g__Roseburia|s__Roseburia_hominis	gnl|X|Human_meta_1_athena_7005	88759	91554	2796	99.79
H1	d__Bacteria|p__Firmicutes|c__Clostridia|o__Clostridiales|f__Lachnospiraceae|g__Blautia|s__Blautia_hansenii	gnl|X|Human_meta_1_athena_1826	90456	93251	d__Bacteria|p__Firmicutes|c__Clostridia|o__Clostridiales|f__Lachnospiraceae|g__Roseburia|s__Roseburia_hominis	gnl|X|Human_meta_1_athena_7005	299585	302380	2796	99.64
H1	d__Bacteria|p__Firmicutes|c__Clostridia|o__Clostridiales|f__Lachnospiraceae|g__Blautia|s__Blautia_hansenii	gnl|X|Human_meta_1_athena_1826	88351	90077	d__Bacteria|p__Firmicutes|c__Clostridia|o__Clostridiales|f__Lachnospiraceae|g__Roseburia|s__Roseburia_hominis	gnl|X|Human_meta_1_athena_7005	86637	88364	1728	99.07
H1	d__Bacteria|p__Firmicutes|c__Clostridia|o__Clostridiales|f__Lachnospiraceae|g__Blautia|s__Blautia_hansenii	gnl|X|Human_meta_1_athena_1826	88494	90077	d__Bacteria|p__Firmicutes|c__Clostridia|o__Clostridiales|f__Lachnospiraceae|g__Roseburia|s__Roseburia_hominis	gnl|X|Human_meta_1_athena_7005	297604	299190	1587	99.05
H1	d__Bacteria|p__Firmicutes|c__Clostridia|o__Clostridiales	gnl|X|Human_meta_1_athena_1931	46892	50261	d__Bacteria|p__Firmicutes|c__Erysipelotrichia|o__Erysipelotrichales|f__Erysipelotrichaceae|g__Turicibacter|s__Turicibacter_sp._H121	gnl|X|Human_meta_1_athena_5601	248976	245608	3370	99.82
H1	d__Bacteria|p__Firmicutes|c__Clostridia|o__Clostridiales	gnl|X|Human_meta_1_athena_1931	44868	46551	d__Bacteria|p__Firmicutes|c__Erysipelotrichia|o__Erysipelotrichales|f__Erysipelotrichaceae|g__Turicibacter|s__Turicibacter_sp._H121	gnl|X|Human_meta_1_athena_5601	250955	249272	1684	99.52
H1	d__Bacteria|p__Firmicutes|c__Clostridia|o__Clostridiales	gnl|X|Human_meta_1_athena_1931	290289	290848	d__Bacteria|p__Firmicutes|c__Erysipelotrichia|o__Erysipelotrichales|f__Erysipelotrichaceae|g__Turicibacter|s__Turicibacter_sp._H121	gnl|X|Human_meta_1_athena_5601	420997	420438	560	99.64
H1	d__Bacteria|p__Firmicutes|c__Clostridia|o__Clostridiales	gnl|X|Human_meta_1_athena_1931	288653	290194	d__Bacteria|p__Actinobacteria|c__Actinobacteria	gnl|X|Human_meta_1_athena_10458	2734	4275	1542	99.74
H1	d__Bacteria|p__Bacteroidetes|c__Cytophagia|o__Cytophagales|f__Flammeovirgaceae|s__Flammeovirgaceae_bacterium_311	gnl|X|Human_meta_1_athena_2032	49079	50737	d__Bacteria|p__Firmicutes|c__Clostridia|o__Clostridiales|f__Lachnospiraceae|s__[Eubacterium]_rectale	gnl|X|Human_meta_1_athena_8731	116336	114677	1660	99.88
H1	d__Bacteria|p__Bacteroidetes|c__Cytophagia|o__Cytophagales|f__Flammeovirgaceae|s__Flammeovirgaceae_bacterium_311	gnl|X|Human_meta_1_athena_2032	49080	50737	d__Bacteria|p__Firmicutes|c__Clostridia|o__Clostridiales|f__Ruminococcaceae|g__Ruminococcus|s__Ruminococcus_albus	gnl|X|Human_meta_1_athena_8440	7233	5575	1659	99.88
H1	d__Bacteria|p__Bacteroidetes|c__Cytophagia|o__Cytophagales|f__Flammeovirgaceae|s__Flammeovirgaceae_bacterium_311	gnl|X|Human_meta_1_athena_2032	50555	51472	d__Bacteria|p__Proteobacteria|c__Gammaproteobacteria	gnl|X|Human_meta_1_athena_6713	253403	252486	918	100
H1	d__Bacteria|p__Bacteroidetes|c__Bacteroidia|o__Bacteroidales|f__Bacteroidaceae|g__Bacteroides|s__Bacteroides_vulgatus	gnl|X|Human_meta_1_athena_2044	99116	101818	d__Bacteria|p__Bacteroidetes|c__Bacteroidia|o__Bacteroidales|f__Bacteroidaceae|g__Bacteroides|s__Bacteroides_caccae	gnl|X|Human_meta_1_athena_12331	2703	1	2703	100
H1	d__Bacteria|p__Bacteroidetes|c__Bacteroidia|o__Bacteroidales|f__Bacteroidaceae|g__Bacteroides|s__Bacteroides_vulgatus	gnl|X|Human_meta_1_athena_2044	99120	101818	d__Bacteria|p__Bacteroidetes|c__Bacteroidia|o__Bacteroidales|f__Bacteroidaceae|g__Bacteroides|s__Bacteroides_thetaiotaomicron	gnl|X|Human_meta_1_athena_6754	35587	38285	2699	100
H1	d__Bacteria|p__Bacteroidetes|c__Bacteroidia|o__Bacteroidales|f__Bacteroidaceae|g__Bacteroides|s__Bacteroides_vulgatus	gnl|X|Human_meta_1_athena_2044	99120	101818	d__Bacteria|p__Bacteroidetes|c__Bacteroidia|o__Bacteroidales|f__Bacteroidaceae|g__Bacteroides|s__Bacteroides_thetaiotaomicron	gnl|X|Human_meta_1_athena_5030	64319	61621	2699	100
H1	d__Bacteria|p__Bacteroidetes|c__Bacteroidia|o__Bacteroidales|f__Bacteroidaceae|g__Bacteroides|s__Bacteroides_vulgatus	gnl|X|Human_meta_1_athena_2044	100161	101818	d__Bacteria|p__Bacteroidetes|c__Bacteroidia|o__Bacteroidales|f__Bacteroidaceae|g__Bacteroides|s__Bacteroides_thetaiotaomicron	gnl|X|Human_meta_1_athena_6964	1	1658	1658	100
H1	d__Bacteria|p__Firmicutes|c__Clostridia|o__Clostridiales|f__Eubacteriaceae|g__Eubacterium|s__[Eubacterium]_eligens	gnl|X|Human_meta_1_athena_2087	5857	12269	d__Bacteria|p__Firmicutes|c__Clostridia|o__Clostridiales|f__Peptostreptococcaceae|g__Clostridioides|s__Clostridioides_difficile	gnl|X|Human_meta_1_athena_5630	398631	392219	6413	100
H1	d__Bacteria|p__Firmicutes|c__Clostridia|o__Clostridiales|f__Eubacteriaceae|g__Eubacterium|s__[Eubacterium]_eligens	gnl|X|Human_meta_1_athena_2087	16541	20630	d__Bacteria|p__Firmicutes|c__Clostridia|o__Clostridiales|f__Peptostreptococcaceae|g__Clostridioides|s__Clostridioides_difficile	gnl|X|Human_meta_1_athena_5630	387947	383858	4090	100
H1	d__Bacteria|p__Firmicutes|c__Clostridia|o__Clostridiales|f__Eubacteriaceae|g__Eubacterium|s__[Eubacterium]_eligens	gnl|X|Human_meta_1_athena_2087	20691	24560	d__Bacteria|p__Firmicutes|c__Clostridia|o__Clostridiales|f__Peptostreptococcaceae|g__Clostridioides|s__Clostridioides_difficile	gnl|X|Human_meta_1_athena_5630	383797	379928	3870	100
H1	d__Bacteria|p__Firmicutes|c__Clostridia|o__Clostridiales|f__Eubacteriaceae|g__Eubacterium|s__[Eubacterium]_eligens	gnl|X|Human_meta_1_athena_2087	13037	16467	d__Bacteria|p__Firmicutes|c__Clostridia|o__Clostridiales|f__Peptostreptococcaceae|g__Clostridioides|s__Clostridioides_difficile	gnl|X|Human_meta_1_athena_5630	391451	388021	3431	100
H1	d__Bacteria|p__Firmicutes|c__Clostridia|o__Clostridiales|f__Eubacteriaceae|g__Eubacterium|s__[Eubacterium]_eligens	gnl|X|Human_meta_1_athena_2087	25566	28302	d__Bacteria|p__Firmicutes|c__Clostridia|o__Clostridiales|f__Peptostreptococcaceae|g__Clostridioides|s__Clostridioides_difficile	gnl|X|Human_meta_1_athena_5630	378922	376186	2737	100
H1	d__Bacteria|p__Firmicutes|c__Clostridia|o__Clostridiales|f__Eubacteriaceae|g__Eubacterium|s__[Eubacterium]_eligens	gnl|X|Human_meta_1_athena_2087	1	2244	d__Bacteria|p__Firmicutes|c__Clostridia|o__Clostridiales|f__Peptostreptococcaceae|g__Clostridioides|s__Clostridioides_difficile	gnl|X|Human_meta_1_athena_5630	404487	402244	2244	100
H1	d__Bacteria|p__Firmicutes|c__Clostridia|o__Clostridiales|f__Eubacteriaceae|g__Eubacterium|s__[Eubacterium]_eligens	gnl|X|Human_meta_1_athena_2087	3559	5780	d__Bacteria|p__Firmicutes|c__Clostridia|o__Clostridiales|f__Peptostreptococcaceae|g__Clostridioides|s__Clostridioides_difficile	gnl|X|Human_meta_1_athena_5630	400929	398708	2222	100
H1	d__Bacteria|p__Firmicutes|c__Clostridia|o__Clostridiales|f__Eubacteriaceae|g__Eubacterium|s__[Eubacterium]_eligens	gnl|X|Human_meta_1_athena_2087	2795	3424	d__Bacteria|p__Firmicutes|c__Clostridia|o__Clostridiales|f__Peptostreptococcaceae|g__Clostridioides|s__Clostridioides_difficile	gnl|X|Human_meta_1_athena_5630	401693	401064	630	100
H1	d__Bacteria|p__Firmicutes|c__Clostridia|o__Clostridiales|f__Eubacteriaceae|g__Eubacterium|s__[Eubacterium]_eligens	gnl|X|Human_meta_1_athena_2087	24613	25217	d__Bacteria|p__Firmicutes|c__Clostridia|o__Clostridiales|f__Peptostreptococcaceae|g__Clostridioides|s__Clostridioides_difficile	gnl|X|Human_meta_1_athena_5630	379875	379271	605	100
H1	d__Bacteria|p__Firmicutes|c__Clostridia|o__Clostridiales|f__Eubacteriaceae|g__Eubacterium|s__[Eubacterium]_eligens	gnl|X|Human_meta_1_athena_2087	12333	12910	d__Bacteria|p__Firmicutes|c__Clostridia|o__Clostridiales|f__Peptostreptococcaceae|g__Clostridioides|s__Clostridioides_difficile	gnl|X|Human_meta_1_athena_5630	392155	391578	578	100
H1	d__Bacteria|p__Firmicutes|c__Clostridia|o__Clostridiales|f__Ruminococcaceae|g__Ruminococcus|s__Ruminococcus_bicirculans	gnl|X|Human_meta_1_athena_2138	122029	126595	d__Bacteria|p__Firmicutes|c__Clostridia|o__Clostridiales|f__Lachnospiraceae|s__[Eubacterium]_rectale	gnl|X|Human_meta_1_athena_4416	264982	269548	4567	99.01
H1	d__Bacteria|p__Firmicutes|c__Clostridia|o__Clostridiales|f__Ruminococcaceae|g__Ruminococcus|s__Ruminococcus_bicirculans	gnl|X|Human_meta_1_athena_2138	945804	947248	d__Bacteria|p__Firmicutes|c__Clostridia|o__Clostridiales|f__Eubacteriaceae|g__Eubacterium|s__[Eubacterium]_eligens	gnl|X|Human_meta_1_athena_7190	464991	463547	1445	100
H1	d__Bacteria|p__Firmicutes|c__Clostridia|o__Clostridiales|f__Ruminococcaceae|g__Ruminococcus|s__Ruminococcus_bicirculans	gnl|X|Human_meta_1_athena_2138	945804	947248	d__Bacteria|p__Firmicutes|c__Clostridia|o__Clostridiales|f__Lachnospiraceae|g__Roseburia|s__Roseburia_hominis	gnl|X|Human_meta_1_athena_6370	26221	24777	1445	100
H1	d__Bacteria|p__Firmicutes|c__Clostridia|o__Clostridiales|f__Ruminococcaceae|g__Ruminococcus|s__Ruminococcus_bicirculans	gnl|X|Human_meta_1_athena_2138	945804	947248	d__Bacteria|p__Firmicutes|c__Clostridia|o__Clostridiales|f__Lachnospiraceae|g__Roseburia|s__Roseburia_hominis	gnl|X|Human_meta_1_athena_5986	209320	210764	1445	100
H1	d__Bacteria|p__Firmicutes|c__Clostridia|o__Clostridiales|f__Ruminococcaceae|g__Ruminococcus|s__Ruminococcus_bicirculans	gnl|X|Human_meta_1_athena_2138	947378	948774	d__Bacteria|p__Firmicutes|c__Clostridia|o__Clostridiales|f__Ruminococcaceae|g__Ruminococcus|s__Ruminococcus_champanellensis	gnl|X|Human_meta_1_athena_6733	7346	5950	1397	99.64
H1	d__Bacteria|p__Firmicutes|c__Clostridia|o__Clostridiales|f__Ruminococcaceae|g__Ruminococcus|s__Ruminococcus_bicirculans	gnl|X|Human_meta_1_athena_2138	959384	960477	d__Bacteria|p__Firmicutes|c__Clostridia|o__Clostridiales|f__Lachnospiraceae|g__Roseburia|s__Roseburia_hominis	gnl|X|Human_meta_1_athena_7577	4908	6001	1094	99.36
H1	d__Bacteria|p__Firmicutes|c__Clostridia|o__Clostridiales|f__Ruminococcaceae|g__Ruminococcus|s__Ruminococcus_bicirculans	gnl|X|Human_meta_1_athena_2138	959421	960477	d__Bacteria|p__Firmicutes|c__Clostridia|o__Clostridiales|f__Lachnospiraceae|g__Lachnoclostridium|s__[Clostridium]_bolteae	gnl|X|Human_meta_1_athena_8462	5521	6577	1057	99.43
H1	d__Bacteria|p__Firmicutes|c__Clostridia|o__Clostridiales|f__Ruminococcaceae|g__Ruminococcus|s__Ruminococcus_bicirculans	gnl|X|Human_meta_1_athena_2138	959456	960200	d__Bacteria|p__Firmicutes|c__Clostridia|o__Clostridiales|f__Lachnospiraceae|g__Roseburia|s__Roseburia_hominis	gnl|X|Human_meta_1_athena_4924	632027	631283	745	100
H1	d__Bacteria|p__Bacteroidetes|c__Bacteroidia|o__Bacteroidales|f__Bacteroidaceae|g__Bacteroides|s__Bacteroides_vulgatus	gnl|X|Human_meta_1_athena_2192	1	1411	d__Bacteria|p__Bacteroidetes|c__Bacteroidia|o__Bacteroidales|f__Bacteroidaceae|g__Bacteroides|s__Bacteroides_dorei	gnl|X|Human_meta_1_athena_5921	12912	14322	1411	99.15
H1	d__Bacteria|p__Bacteroidetes|c__Bacteroidia|o__Bacteroidales|f__Tannerellaceae|g__Parabacteroides|s__Parabacteroides_distasonis	gnl|X|Human_meta_1_athena_2195	27619	36664	d__Bacteria|p__Bacteroidetes|c__Bacteroidia|o__Bacteroidales|f__Bacteroidaceae|g__Bacteroides|s__Bacteroides_helcogenes	gnl|X|Human_meta_1_athena_10220	803279	812324	9046	100
H1	d__Bacteria|p__Bacteroidetes|c__Bacteroidia|o__Bacteroidales|f__Tannerellaceae|g__Parabacteroides|s__Parabacteroides_distasonis	gnl|X|Human_meta_1_athena_2195	21738	27554	d__Bacteria|p__Bacteroidetes|c__Bacteroidia|o__Bacteroidales|f__Bacteroidaceae|g__Bacteroides|s__Bacteroides_helcogenes	gnl|X|Human_meta_1_athena_10220	797398	803214	5817	100
H1	d__Bacteria|p__Bacteroidetes|c__Bacteroidia|o__Bacteroidales|f__Tannerellaceae|g__Parabacteroides|s__Parabacteroides_distasonis	gnl|X|Human_meta_1_athena_2195	27619	36664	d__Bacteria|p__Bacteroidetes|c__Bacteroidia|o__Bacteroidales|f__Bacteroidaceae|g__Bacteroides|s__Bacteroides_ovatus	gnl|X|Human_meta_1_athena_10117	9046	1	9046	100
H1	d__Bacteria|p__Bacteroidetes|c__Bacteroidia|o__Bacteroidales|f__Tannerellaceae|g__Parabacteroides|s__Parabacteroides_distasonis	gnl|X|Human_meta_1_athena_2195	21738	27554	d__Bacteria|p__Bacteroidetes|c__Bacteroidia|o__Bacteroidales|f__Bacteroidaceae|g__Bacteroides|s__Bacteroides_ovatus	gnl|X|Human_meta_1_athena_10117	14927	9111	5817	100
H1	d__Bacteria|p__Bacteroidetes|c__Bacteroidia|o__Bacteroidales|f__Tannerellaceae|g__Parabacteroides|s__Parabacteroides_distasonis	gnl|X|Human_meta_1_athena_2195	27619	36664	d__Bacteria|p__Bacteroidetes|c__Bacteroidia|o__Bacteroidales|f__Bacteroidaceae|g__Bacteroides|s__Bacteroides_thetaiotaomicron	gnl|X|Human_meta_1_athena_6224	8745	17790	9046	100
H1	d__Bacteria|p__Bacteroidetes|c__Bacteroidia|o__Bacteroidales|f__Tannerellaceae|g__Parabacteroides|s__Parabacteroides_distasonis	gnl|X|Human_meta_1_athena_2195	21738	27554	d__Bacteria|p__Bacteroidetes|c__Bacteroidia|o__Bacteroidales|f__Bacteroidaceae|g__Bacteroides|s__Bacteroides_thetaiotaomicron	gnl|X|Human_meta_1_athena_6224	2864	8680	5817	100
H1	d__Bacteria|p__Bacteroidetes|c__Bacteroidia|o__Bacteroidales|f__Tannerellaceae|g__Parabacteroides|s__Parabacteroides_distasonis	gnl|X|Human_meta_1_athena_2195	27619	36664	d__Bacteria|p__Bacteroidetes|c__Bacteroidia|o__Bacteroidales|f__Rikenellaceae|g__Alistipes|s__Alistipes_shahii	gnl|X|Human_meta_1_athena_4963	628430	637475	9046	100
H1	d__Bacteria|p__Bacteroidetes|c__Bacteroidia|o__Bacteroidales|f__Tannerellaceae|g__Parabacteroides|s__Parabacteroides_distasonis	gnl|X|Human_meta_1_athena_2195	21738	27554	d__Bacteria|p__Bacteroidetes|c__Bacteroidia|o__Bacteroidales|f__Rikenellaceae|g__Alistipes|s__Alistipes_shahii	gnl|X|Human_meta_1_athena_4963	622549	628365	5817	100
H1	d__Bacteria|p__Bacteroidetes|c__Bacteroidia|o__Bacteroidales|f__Bacteroidaceae|g__Bacteroides|s__Bacteroides_cellulosilyticus	gnl|X|Human_meta_1_athena_2246	89965	92599	d__Bacteria|p__Bacteroidetes|c__Bacteroidia|o__Bacteroidales|f__Bacteroidaceae|g__Bacteroides|s__Bacteroides_vulgatus	gnl|X|Human_meta_1_athena_2349	36390	33756	2635	99.7
H1	d__Bacteria|p__Bacteroidetes|c__Bacteroidia|o__Bacteroidales|f__Bacteroidaceae|g__Bacteroides|s__Bacteroides_cellulosilyticus	gnl|X|Human_meta_1_athena_2246	89965	92600	d__Bacteria|p__Bacteroidetes|c__Bacteroidia|o__Bacteroidales|f__Bacteroidaceae|g__Bacteroides|s__Bacteroides_helcogenes	gnl|X|Human_meta_1_athena_10220	856612	853977	2636	99.66
H1	d__Bacteria|p__Bacteroidetes|c__Bacteroidia|o__Bacteroidales|f__Bacteroidaceae|g__Bacteroides|s__Bacteroides_caccae	gnl|X|Human_meta_1_athena_2298	1	1262	d__Bacteria|p__Bacteroidetes|c__Bacteroidia|o__Bacteroidales|f__Tannerellaceae|g__Parabacteroides|s__Parabacteroides_sp._CT06	gnl|X|Human_meta_1_athena_10386	213171	211910	1262	100
H1	d__Bacteria|p__Bacteroidetes|c__Bacteroidia|o__Bacteroidales|f__Bacteroidaceae|g__Bacteroides|s__Bacteroides_caccae	gnl|X|Human_meta_1_athena_2298	1	1263	d__Bacteria|p__Bacteroidetes|c__Bacteroidia|o__Bacteroidales|f__Bacteroidaceae|g__Bacteroides|s__Bacteroides_thetaiotaomicron	gnl|X|Human_meta_1_athena_8807	6012	4743	1270	99.45
H1	d__Bacteria|p__Bacteroidetes|c__Bacteroidia|o__Bacteroidales|f__Bacteroidaceae|g__Bacteroides|s__Bacteroides_caccae	gnl|X|Human_meta_1_athena_2298	1	1261	d__Bacteria|p__Bacteroidetes|c__Bacteroidia|o__Bacteroidales|f__Tannerellaceae|g__Parabacteroides|s__Parabacteroides_distasonis	gnl|X|Human_meta_1_athena_5329	127923	126657	1267	99.45
H1	d__Bacteria|p__Bacteroidetes|c__Bacteroidia|o__Bacteroidales|f__Bacteroidaceae|g__Bacteroides|s__Bacteroides_vulgatus	gnl|X|Human_meta_1_athena_2349	527716	533155	d__Bacteria|p__Bacteroidetes|c__Bacteroidia|o__Bacteroidales|f__Bacteroidaceae|g__Bacteroides|s__Bacteroides_fragilis	gnl|X|Human_meta_1_athena_5242	121577	116137	5441	99.71
H1	d__Bacteria|p__Bacteroidetes|c__Bacteroidia|o__Bacteroidales|f__Bacteroidaceae|g__Bacteroides|s__Bacteroides_vulgatus	gnl|X|Human_meta_1_athena_2349	103576	104943	d__Bacteria|p__Bacteroidetes|c__Bacteroidia|o__Bacteroidales|f__Bacteroidaceae|g__Bacteroides|s__Bacteroides_fragilis	gnl|X|Human_meta_1_athena_5242	93275	91908	1368	100
H1	d__Bacteria|p__Bacteroidetes|c__Bacteroidia|o__Bacteroidales|f__Bacteroidaceae|g__Bacteroides|s__Bacteroides_vulgatus	gnl|X|Human_meta_1_athena_2349	527712	533146	d__Bacteria|p__Bacteroidetes|c__Bacteroidia|o__Bacteroidales|f__Bacteroidaceae|g__Bacteroides|s__Bacteroides_helcogenes	gnl|X|Human_meta_1_athena_7825	6067	11496	5437	99.41
H1	d__Bacteria|p__Bacteroidetes|c__Bacteroidia|o__Bacteroidales|f__Bacteroidaceae|g__Bacteroides|s__Bacteroides_vulgatus	gnl|X|Human_meta_1_athena_2349	527707	533155	d__Bacteria|p__Bacteroidetes|c__Bacteroidia|o__Bacteroidales|f__Bacteroidaceae|g__Bacteroides|s__Bacteroides_cellulosilyticus	gnl|X|Human_meta_1_athena_8005	317995	312547	5450	99.34
H1	d__Bacteria|p__Bacteroidetes|c__Bacteroidia|o__Bacteroidales|f__Bacteroidaceae|g__Bacteroides|s__Bacteroides_vulgatus	gnl|X|Human_meta_1_athena_2349	33756	36391	d__Bacteria|p__Bacteroidetes|c__Bacteroidia|o__Bacteroidales|f__Bacteroidaceae|g__Bacteroides|s__Bacteroides_cellulosilyticus	gnl|X|Human_meta_1_athena_8005	587282	584647	2636	99.96
H1	d__Bacteria|p__Bacteroidetes|c__Bacteroidia|o__Bacteroidales|f__Bacteroidaceae|g__Bacteroides|s__Bacteroides_vulgatus	gnl|X|Human_meta_1_athena_2349	33756	36391	d__Bacteria|p__Bacteroidetes|c__Bacteroidia|o__Bacteroidales|f__Bacteroidaceae|g__Bacteroides|s__Bacteroides_cellulosilyticus	gnl|X|Human_meta_1_athena_8005	698249	700884	2636	99.96
H1	d__Bacteria|p__Bacteroidetes|c__Bacteroidia|o__Bacteroidales|f__Bacteroidaceae|g__Bacteroides|s__Bacteroides_vulgatus	gnl|X|Human_meta_1_athena_2349	433226	434677	d__Bacteria|p__Bacteroidetes|c__Bacteroidia|o__Bacteroidales|f__Bacteroidaceae|g__Bacteroides|s__Bacteroides_cellulosilyticus	gnl|X|Human_meta_1_athena_8005	768895	770346	1452	100
H1	d__Bacteria|p__Bacteroidetes|c__Bacteroidia|o__Bacteroidales|f__Bacteroidaceae|g__Bacteroides|s__Bacteroides_vulgatus	gnl|X|Human_meta_1_athena_2349	103577	104943	d__Bacteria|p__Bacteroidetes|c__Bacteroidia|o__Bacteroidales|f__Bacteroidaceae|g__Bacteroides|s__Bacteroides_cellulosilyticus	gnl|X|Human_meta_1_athena_8005	668189	666823	1367	100
H1	d__Bacteria|p__Bacteroidetes|c__Bacteroidia|o__Bacteroidales|f__Bacteroidaceae|g__Bacteroides|s__Bacteroides_vulgatus	gnl|X|Human_meta_1_athena_2349	1	1009	d__Bacteria|p__Bacteroidetes|c__Bacteroidia|o__Bacteroidales|f__Bacteroidaceae|g__Bacteroides|s__Bacteroides_cellulosilyticus	gnl|X|Human_meta_1_athena_8005	283594	282586	1009	100
H1	d__Bacteria|p__Bacteroidetes|c__Bacteroidia|o__Bacteroidales|f__Bacteroidaceae|g__Bacteroides|s__Bacteroides_vulgatus	gnl|X|Human_meta_1_athena_2349	33755	36391	d__Bacteria|p__Bacteroidetes|c__Bacteroidia|o__Bacteroidales|f__Bacteroidaceae|g__Bacteroides|s__Bacteroides_cellulosilyticus	gnl|X|Human_meta_1_athena_6018	68584	71220	2637	99.81
H1	d__Bacteria|p__Bacteroidetes|c__Bacteroidia|o__Bacteroidales|f__Bacteroidaceae|g__Bacteroides|s__Bacteroides_vulgatus	gnl|X|Human_meta_1_athena_2349	33756	36392	d__Bacteria|p__Bacteroidetes|c__Bacteroidia|o__Bacteroidales|f__Bacteroidaceae|g__Bacteroides|s__Bacteroides_helcogenes	gnl|X|Human_meta_1_athena_10220	853978	856614	2637	99.96
H1	d__Bacteria|p__Bacteroidetes|c__Bacteroidia|o__Bacteroidales|f__Bacteroidaceae|g__Bacteroides|s__Bacteroides_vulgatus	gnl|X|Human_meta_1_athena_2349	400266	402801	d__Bacteria|p__Bacteroidetes|c__Bacteroidia|o__Bacteroidales|f__Bacteroidaceae|g__Bacteroides|s__Bacteroides_helcogenes	gnl|X|Human_meta_1_athena_10220	668195	670730	2536	99.96
H1	d__Bacteria|p__Bacteroidetes|c__Bacteroidia|o__Bacteroidales|f__Bacteroidaceae|g__Bacteroides|s__Bacteroides_vulgatus	gnl|X|Human_meta_1_athena_2349	433172	434676	d__Bacteria|p__Bacteroidetes|c__Bacteroidia|o__Bacteroidales|f__Bacteroidaceae|g__Bacteroides|s__Bacteroides_helcogenes	gnl|X|Human_meta_1_athena_10220	675493	673990	1505	99.2
H1	d__Bacteria|p__Bacteroidetes|c__Bacteroidia|o__Bacteroidales|f__Bacteroidaceae|g__Bacteroides|s__Bacteroides_vulgatus	gnl|X|Human_meta_1_athena_2349	33755	36390	d__Bacteria|p__Bacteroidetes|c__Bacteroidia|o__Bacteroidales|f__Bacteroidaceae|g__Bacteroides|s__Bacteroides_cellulosilyticus	gnl|X|Human_meta_1_athena_7982	19526	16891	2636	99.73
H1	d__Bacteria|p__Bacteroidetes|c__Bacteroidia|o__Bacteroidales|f__Bacteroidaceae|g__Bacteroides|s__Bacteroides_vulgatus	gnl|X|Human_meta_1_athena_2349	33755	36390	d__Bacteria|p__Bacteroidetes|c__Bacteroidia|o__Bacteroidales|f__Bacteroidaceae|g__Bacteroides|s__Bacteroides_cellulosilyticus	gnl|X|Human_meta_1_athena_7016	228555	225920	2636	99.73
H1	d__Bacteria|p__Bacteroidetes|c__Bacteroidia|o__Bacteroidales|f__Bacteroidaceae|g__Bacteroides|s__Bacteroides_vulgatus	gnl|X|Human_meta_1_athena_2349	33756	36390	d__Bacteria|p__Bacteroidetes|c__Bacteroidia|o__Bacteroidales|f__Bacteroidaceae|g__Bacteroides|s__Bacteroides_cellulosilyticus	gnl|X|Human_meta_1_athena_7016	245840	248474	2635	99.73
H1	d__Bacteria|p__Bacteroidetes|c__Bacteroidia|o__Bacteroidales|f__Bacteroidaceae|g__Bacteroides|s__Bacteroides_vulgatus	gnl|X|Human_meta_1_athena_2349	33756	36390	d__Bacteria|p__Bacteroidetes|c__Bacteroidia|o__Bacteroidales|f__Bacteroidaceae|g__Bacteroides|s__Bacteroides_cellulosilyticus	gnl|X|Human_meta_1_athena_2943	51719	49085	2635	99.73
H1	d__Bacteria|p__Bacteroidetes|c__Bacteroidia|o__Bacteroidales|f__Bacteroidaceae|g__Bacteroides|s__Bacteroides_vulgatus	gnl|X|Human_meta_1_athena_2349	33756	36390	d__Bacteria|p__Bacteroidetes|c__Bacteroidia|o__Bacteroidales|f__Bacteroidaceae|g__Bacteroides|s__Bacteroides_cellulosilyticus	gnl|X|Human_meta_1_athena_2246	92599	89965	2635	99.7
H1	d__Bacteria|p__Bacteroidetes|c__Bacteroidia|o__Bacteroidales|f__Bacteroidaceae|g__Bacteroides|s__Bacteroides_vulgatus	gnl|X|Human_meta_1_athena_2349	33755	36392	d__Bacteria|p__Bacteroidetes|c__Bacteroidia|o__Bacteroidales|f__Bacteroidaceae|g__Bacteroides|s__Bacteroides_cellulosilyticus	gnl|X|Human_meta_1_athena_5049	33517	36154	2638	99.62
H1	d__Bacteria|p__Bacteroidetes|c__Bacteroidia|o__Bacteroidales|f__Bacteroidaceae|g__Bacteroides|s__Bacteroides_vulgatus	gnl|X|Human_meta_1_athena_2349	400266	402801	d__Bacteria|p__Bacteroidetes|c__Bacteroidia|o__Bacteroidales|f__Bacteroidaceae|g__Bacteroides|s__Bacteroides_dorei	gnl|X|Human_meta_1_athena_8586	22440	19905	2536	100
H1	d__Bacteria|p__Bacteroidetes|c__Bacteroidia|o__Bacteroidales|f__Bacteroidaceae|g__Bacteroides|s__Bacteroides_vulgatus	gnl|X|Human_meta_1_athena_2349	15650	17156	d__Bacteria|p__Bacteroidetes|c__Bacteroidia|o__Bacteroidales|f__Bacteroidaceae|g__Bacteroides|s__Bacteroides_caccae	gnl|X|Human_meta_1_athena_6019	46580	45074	1507	100
H1	d__Bacteria|p__Bacteroidetes|c__Bacteroidia|o__Bacteroidales|f__Bacteroidaceae|g__Bacteroides|s__Bacteroides_vulgatus	gnl|X|Human_meta_1_athena_2349	433238	434676	d__Bacteria|p__Bacteroidetes|c__Bacteroidia|o__Bacteroidales|f__Tannerellaceae|g__Parabacteroides|s__Parabacteroides_sp._CT06	gnl|X|Human_meta_1_athena_6319	4745	3307	1439	100
H1	d__Bacteria|p__Bacteroidetes|c__Bacteroidia|o__Bacteroidales|f__Bacteroidaceae|g__Bacteroides|s__Bacteroides_vulgatus	gnl|X|Human_meta_1_athena_2349	617425	618763	d__Bacteria|p__Bacteroidetes|c__Bacteroidia|o__Bacteroidales|f__Bacteroidaceae|g__Bacteroides|s__Bacteroides_helcogenes	gnl|X|Human_meta_1_athena_4902	374937	376275	1339	99.7
H1	d__Bacteria|p__Bacteroidetes|c__Bacteroidia|o__Bacteroidales|f__Bacteroidaceae|g__Bacteroides|s__Bacteroides_vulgatus	gnl|X|Human_meta_1_athena_2349	1	1010	d__Bacteria|p__Bacteroidetes|c__Bacteroidia|o__Bacteroidales|f__Bacteroidaceae|g__Bacteroides|s__Bacteroides_caccae	gnl|X|Human_meta_1_athena_7366	22169	21160	1010	100
H1	d__Bacteria|p__Bacteroidetes|c__Bacteroidia|o__Bacteroidales|f__Bacteroidaceae|g__Bacteroides|s__Bacteroides_vulgatus	gnl|X|Human_meta_1_athena_2349	1	1010	d__Bacteria|p__Bacteroidetes|c__Bacteroidia|o__Bacteroidales|f__Bacteroidaceae|g__Bacteroides|s__Bacteroides_thetaiotaomicron	gnl|X|Human_meta_1_athena_5425	346527	347536	1010	100
H1	d__Bacteria|p__Bacteroidetes|c__Bacteroidia|o__Bacteroidales|f__Bacteroidaceae|g__Bacteroides|s__Bacteroides_vulgatus	gnl|X|Human_meta_1_athena_2349	1	1009	d__Bacteria|p__Bacteroidetes|c__Bacteroidia|o__Bacteroidales|f__Bacteroidaceae|g__Bacteroides|s__Bacteroides_thetaiotaomicron	gnl|X|Human_meta_1_athena_9566	120759	121767	1009	100
H1	d__Bacteria|p__Bacteroidetes|c__Bacteroidia|o__Bacteroidales|f__Bacteroidaceae|g__Bacteroides|s__Bacteroides_vulgatus	gnl|X|Human_meta_1_athena_2349	1	1009	d__Bacteria|p__Bacteroidetes|c__Bacteroidia|o__Bacteroidales|f__Bacteroidaceae|g__Bacteroides|s__Bacteroides_thetaiotaomicron	gnl|X|Human_meta_1_athena_8114	187620	188628	1009	100
H1	d__Bacteria|p__Bacteroidetes|c__Bacteroidia|o__Bacteroidales|f__Bacteroidaceae|g__Bacteroides|s__Bacteroides_dorei	gnl|X|Human_meta_1_athena_2366	18670	20890	d__Bacteria|p__Bacteroidetes|c__Bacteroidia|o__Bacteroidales|f__Bacteroidaceae|g__Bacteroides|s__Bacteroides_vulgatus	gnl|X|Human_meta_1_athena_8213	15211	17433	2223	99.1
H1	d__Bacteria|p__Bacteroidetes|c__Bacteroidia|o__Bacteroidales|f__Bacteroidaceae|g__Bacteroides|s__Bacteroides_dorei	gnl|X|Human_meta_1_athena_2366	1	2070	d__Bacteria|p__Bacteroidetes|c__Bacteroidia|o__Bacteroidales|f__Bacteroidaceae|g__Bacteroides|s__Bacteroides_vulgatus	gnl|X|Human_meta_1_athena_8213	1	2070	2070	99.71
H1	d__Bacteria|p__Bacteroidetes|c__Bacteroidia|o__Bacteroidales|f__Bacteroidaceae|g__Bacteroides|s__Bacteroides_dorei	gnl|X|Human_meta_1_athena_2366	18724	20890	d__Bacteria|p__Bacteroidetes|c__Bacteroidia|o__Bacteroidales|f__Bacteroidaceae|g__Bacteroides|s__Bacteroides_vulgatus	gnl|X|Human_meta_1_athena_4734	13171	15338	2168	99.54
H1	d__Bacteria|p__Bacteroidetes|c__Bacteroidia|o__Bacteroidales|f__Bacteroidaceae|g__Bacteroides|s__Bacteroides_dorei	gnl|X|Human_meta_1_athena_2366	1	516	d__Bacteria|p__Bacteroidetes|c__Bacteroidia|o__Bacteroidales|f__Bacteroidaceae|g__Bacteroides|s__Bacteroides_vulgatus	gnl|X|Human_meta_1_athena_606	516	1	516	99.42
H1	d__Bacteria|p__Bacteroidetes|c__Bacteroidia|o__Bacteroidales|f__Bacteroidaceae|g__Bacteroides|s__Bacteroides_caccae	gnl|X|Human_meta_1_athena_2448	5366	6684	d__Bacteria|p__Bacteroidetes|c__Bacteroidia|o__Bacteroidales|f__Bacteroidaceae|g__Bacteroides|s__Bacteroides_thetaiotaomicron	gnl|X|Human_meta_1_athena_8807	6059	4743	1319	99.85
H1	d__Bacteria|p__Bacteroidetes|c__Bacteroidia|o__Bacteroidales|f__Bacteroidaceae|g__Bacteroides|s__Bacteroides_caccae	gnl|X|Human_meta_1_athena_2448	5413	6683	d__Bacteria|p__Bacteroidetes|c__Bacteroidia|o__Bacteroidales|f__Tannerellaceae|g__Parabacteroides|s__Parabacteroides_sp._CT06	gnl|X|Human_meta_1_athena_10386	213171	211910	1271	99.29
H1	d__Bacteria|p__Bacteroidetes|c__Bacteroidia|o__Bacteroidales|f__Bacteroidaceae|g__Bacteroides|s__Bacteroides_caccae	gnl|X|Human_meta_1_athena_2448	5413	6682	d__Bacteria|p__Bacteroidetes|c__Bacteroidia|o__Bacteroidales|f__Tannerellaceae|g__Parabacteroides|s__Parabacteroides_distasonis	gnl|X|Human_meta_1_athena_5329	127923	126657	1270	99.69
H1	d__Bacteria|p__Firmicutes|c__Erysipelotrichia|o__Erysipelotrichales|f__Erysipelotrichaceae|g__Faecalitalea|s__Faecalitalea_cylindroides	gnl|X|Human_meta_1_athena_2460	1	1078	d__Bacteria|p__Firmicutes|c__Clostridia|o__Clostridiales|f__Eubacteriaceae|g__Eubacterium|s__[Eubacterium]_hallii	gnl|X|Human_meta_1_athena_10135	3944	5021	1078	99.07
H1	d__Bacteria|p__Firmicutes|c__Erysipelotrichia|o__Erysipelotrichales|f__Erysipelotrichaceae|g__Faecalitalea|s__Faecalitalea_cylindroides	gnl|X|Human_meta_1_athena_2460	1	1078	d__Bacteria|p__Firmicutes|c__Clostridia|o__Clostridiales|f__Eubacteriaceae|g__Eubacterium|s__[Eubacterium]_hallii	gnl|X|Human_meta_1_athena_9891	3944	5021	1078	99.07
H1	d__Bacteria|p__Firmicutes|c__Erysipelotrichia|o__Erysipelotrichales|f__Erysipelotrichaceae|g__Faecalitalea|s__Faecalitalea_cylindroides	gnl|X|Human_meta_1_athena_2460	1	1078	d__Bacteria|p__Firmicutes|c__Clostridia|o__Clostridiales|f__Lachnospiraceae|s__[Eubacterium]_rectale	gnl|X|Human_meta_1_athena_5610	294907	295984	1078	99.07
H1	d__Bacteria|p__Firmicutes|c__Erysipelotrichia|o__Erysipelotrichales|f__Erysipelotrichaceae|g__Faecalitalea|s__Faecalitalea_cylindroides	gnl|X|Human_meta_1_athena_2460	1	1078	d__Bacteria|p__Firmicutes|c__Clostridia|o__Clostridiales|f__Lachnospiraceae|g__Roseburia|s__Roseburia_hominis	gnl|X|Human_meta_1_athena_4728	3944	5021	1078	99.07
H1	d__Bacteria|p__Firmicutes|c__Clostridia|o__Clostridiales|f__Lachnospiraceae|g__Roseburia|s__Roseburia_hominis	gnl|X|Human_meta_1_athena_2613	767	2233	d__Bacteria|p__Firmicutes|c__Clostridia|o__Clostridiales|f__Lachnospiraceae|g__Lachnoclostridium|s__[Clostridium]_bolteae	gnl|X|Human_meta_1_athena_10871	1	1467	1467	99.52
H1	d__Bacteria|p__Bacteroidetes|c__Bacteroidia|o__Bacteroidales|f__Bacteroidaceae|g__Bacteroides|s__Bacteroides_vulgatus	gnl|X|Human_meta_1_athena_2701	5234	5790	d__Bacteria|p__Bacteroidetes|c__Bacteroidia|o__Bacteroidales|f__Bacteroidaceae|g__Bacteroides|s__Bacteroides_dorei	gnl|X|Human_meta_1_athena_35	557	1	557	99.28
H1	d__Bacteria|p__Firmicutes|c__Clostridia|o__Clostridiales	gnl|X|Human_meta_1_athena_2742	61141	62428	d__Bacteria|p__Firmicutes|c__Bacilli|o__Bacillales|f__Paenibacillaceae|g__Paenibacillus|s__Paenibacillus_polymyxa	gnl|X|Human_meta_1_athena_4758	121749	120463	1288	99.84
H1	d__Bacteria|p__Firmicutes|c__Clostridia|o__Clostridiales|f__Eubacteriaceae|g__Eubacterium|s__[Eubacterium]_hallii	gnl|X|Human_meta_1_athena_2827	1	8765	d__Bacteria|p__Firmicutes|c__Clostridia|o__Clostridiales|f__Lachnospiraceae|s__[Eubacterium]_rectale	gnl|X|Human_meta_1_athena_9534	1	8765	8765	100
H1	d__Bacteria|p__Firmicutes|c__Clostridia|o__Clostridiales|f__Eubacteriaceae|g__Eubacterium|s__[Eubacterium]_hallii	gnl|X|Human_meta_1_athena_2827	1	8765	d__Bacteria|p__Firmicutes|c__Clostridia|o__Clostridiales|f__Lachnospiraceae|g__Blautia|s__Blautia_hansenii	gnl|X|Human_meta_1_athena_7319	31426	22662	8765	100
H1	d__Bacteria|p__Firmicutes|c__Clostridia|o__Clostridiales|f__Eubacteriaceae|g__Eubacterium|s__[Eubacterium]_hallii	gnl|X|Human_meta_1_athena_2827	4	8765	d__Bacteria|p__Firmicutes|c__Clostridia|o__Clostridiales|f__Lachnospiraceae|g__Anaerostipes|s__Anaerostipes_hadrus	gnl|X|Human_meta_1_athena_13241	44406	35636	8787	99.1
H1	d__Bacteria|p__Firmicutes|c__Bacilli|o__Lactobacillales|f__Enterococcaceae|g__Enterococcus|s__Enterococcus_faecium	gnl|X|Human_meta_1_athena_2871	1	1844	d__Bacteria|p__Firmicutes|c__Clostridia|o__Clostridiales|f__Lachnospiraceae|s__[Eubacterium]_rectale	gnl|X|Human_meta_1_athena_4798	173818	171973	1846	99.78
H1	d__Bacteria|p__Firmicutes|c__Bacilli|o__Lactobacillales|f__Enterococcaceae|g__Enterococcus|s__Enterococcus_faecium	gnl|X|Human_meta_1_athena_2871	1	1863	d__Bacteria|p__Firmicutes|c__Clostridia|o__Clostridiales|f__Lachnospiraceae|s__[Eubacterium]_rectale	gnl|X|Human_meta_1_athena_4798	44565	42702	1864	99.41
H1	d__Bacteria|p__Firmicutes|c__Bacilli|o__Lactobacillales|f__Enterococcaceae|g__Enterococcus|s__Enterococcus_faecium	gnl|X|Human_meta_1_athena_2871	6214	7897	d__Bacteria|p__Firmicutes|c__Clostridia|o__Clostridiales|f__Lachnospiraceae|g__Blautia|s__Blautia_hansenii	gnl|X|Human_meta_1_athena_5739	5400	3717	1684	100
H1	d__Bacteria|p__Firmicutes|c__Bacilli|o__Lactobacillales|f__Enterococcaceae|g__Enterococcus|s__Enterococcus_faecium	gnl|X|Human_meta_1_athena_2871	6213	7897	d__Bacteria|p__Firmicutes|c__Clostridia|o__Clostridiales|f__Lachnospiraceae|g__Anaerotignum|s__Anaerotignum_propionicum	gnl|X|Human_meta_1_athena_6369	10544	12228	1685	99.88
H1	d__Bacteria|p__Firmicutes|c__Bacilli|o__Lactobacillales|f__Enterococcaceae|g__Enterococcus|s__Enterococcus_faecium	gnl|X|Human_meta_1_athena_2871	6213	7896	d__Bacteria|p__Firmicutes|c__Clostridia|o__Clostridiales|f__Eubacteriaceae|g__Eubacterium|s__Eubacterium_limosum	gnl|X|Human_meta_1_athena_10209	11719	13402	1684	99.82
H1	d__Bacteria|p__Firmicutes|c__Bacilli|o__Lactobacillales|f__Enterococcaceae|g__Enterococcus|s__Enterococcus_faecium	gnl|X|Human_meta_1_athena_2871	7028	7897	d__Bacteria|p__Firmicutes|c__Clostridia|o__Clostridiales|f__Lachnospiraceae|s__[Eubacterium]_rectale	gnl|X|Human_meta_1_athena_9447	2220	1351	870	99.43
H1	d__Bacteria|p__Firmicutes|c__Bacilli|o__Lactobacillales|f__Enterococcaceae|g__Enterococcus|s__Enterococcus_faecium	gnl|X|Human_meta_1_athena_2871	7165	7897	d__Bacteria|p__Firmicutes|c__Clostridia|o__Clostridiales|f__Lachnospiraceae|g__Anaerostipes|s__Anaerostipes_hadrus	gnl|X|Human_meta_1_athena_11873	113157	112425	733	99.86
H1	d__Bacteria|p__Firmicutes|c__Bacilli|o__Lactobacillales|f__Enterococcaceae|g__Enterococcus|s__Enterococcus_faecium	gnl|X|Human_meta_1_athena_2871	1	713	d__Bacteria|p__Firmicutes|c__Clostridia|o__Clostridiales|f__Lachnospiraceae|g__Blautia|s__Blautia_hansenii	gnl|X|Human_meta_1_athena_8513	1447	2159	713	99.86
H1	d__Bacteria|p__Proteobacteria	gnl|X|Human_meta_1_athena_2934	1	4187	d__Bacteria|p__Firmicutes|c__Clostridia|o__Clostridiales|g__Intestinimonas|s__Intestinimonas_butyriciproducens	gnl|X|Human_meta_1_athena_13235	54932	50746	4187	100
H1	d__Bacteria|p__Firmicutes|c__Clostridia|o__Clostridiales|f__Lachnospiraceae|g__Roseburia|s__Roseburia_hominis	gnl|X|Human_meta_1_athena_2938	282	1224	d__Bacteria|p__Firmicutes|c__Clostridia|o__Clostridiales|f__Peptostreptococcaceae|g__Clostridioides|s__Clostridioides_difficile	gnl|X|Human_meta_1_athena_5630	4167	5109	943	99.47
H1	d__Bacteria|p__Firmicutes|c__Clostridia|o__Clostridiales|f__Lachnospiraceae|g__Roseburia|s__Roseburia_hominis	gnl|X|Human_meta_1_athena_2938	281	1221	d__Bacteria|p__Firmicutes|c__Clostridia|o__Clostridiales|g__Intestinimonas|s__Intestinimonas_butyriciproducens	gnl|X|Human_meta_1_athena_11517	7840	6900	941	99.04
H1	d__Bacteria|p__Bacteroidetes|c__Bacteroidia|o__Bacteroidales|f__Bacteroidaceae|g__Bacteroides|s__Bacteroides_cellulosilyticus	gnl|X|Human_meta_1_athena_2943	49085	51719	d__Bacteria|p__Bacteroidetes|c__Bacteroidia|o__Bacteroidales|f__Bacteroidaceae|g__Bacteroides|s__Bacteroides_vulgatus	gnl|X|Human_meta_1_athena_2349	36390	33756	2635	99.73
H1	d__Bacteria|p__Bacteroidetes|c__Bacteroidia|o__Bacteroidales|f__Bacteroidaceae|g__Bacteroides|s__Bacteroides_cellulosilyticus	gnl|X|Human_meta_1_athena_2943	49085	51719	d__Bacteria|p__Bacteroidetes|c__Bacteroidia|o__Bacteroidales|f__Bacteroidaceae|g__Bacteroides|s__Bacteroides_helcogenes	gnl|X|Human_meta_1_athena_10220	856612	853978	2635	99.7
H1	d__Bacteria|p__Bacteroidetes|c__Bacteroidia|o__Bacteroidales|f__Bacteroidaceae|g__Bacteroides|s__Bacteroides_ovatus	gnl|X|Human_meta_1_athena_3044	5384	11513	d__Bacteria|p__Bacteroidetes|c__Bacteroidia|o__Bacteroidales|f__Bacteroidaceae|g__Bacteroides|s__Bacteroides_caecimuris	gnl|X|Human_meta_1_athena_9185	39744	45873	6130	100
H1	d__Bacteria|p__Bacteroidetes|c__Bacteroidia|o__Bacteroidales|f__Bacteroidaceae|g__Bacteroides|s__Bacteroides_ovatus	gnl|X|Human_meta_1_athena_3044	11602	12532	d__Bacteria|p__Bacteroidetes|c__Bacteroidia|o__Bacteroidales|f__Bacteroidaceae|g__Bacteroides|s__Bacteroides_caecimuris	gnl|X|Human_meta_1_athena_9185	45962	46892	931	100
H1	d__Bacteria|p__Bacteroidetes|c__Bacteroidia|o__Bacteroidales|f__Bacteroidaceae|g__Bacteroides|s__Bacteroides_ovatus	gnl|X|Human_meta_1_athena_3044	3639	4249	d__Bacteria|p__Bacteroidetes|c__Bacteroidia|o__Bacteroidales|f__Bacteroidaceae|g__Bacteroides|s__Bacteroides_caecimuris	gnl|X|Human_meta_1_athena_9185	39142	39752	611	99.84
H1	d__Bacteria|p__Bacteroidetes|c__Bacteroidia|o__Bacteroidales|f__Bacteroidaceae|g__Bacteroides|s__Bacteroides_ovatus	gnl|X|Human_meta_1_athena_3044	19007	20451	d__Bacteria|p__Bacteroidetes|c__Bacteroidia|o__Bacteroidales|f__Bacteroidaceae|g__Bacteroides|s__Bacteroides_caecimuris	gnl|X|Human_meta_1_athena_5909	39543	38099	1445	99.79
H1	d__Bacteria|p__Bacteroidetes|c__Bacteroidia|o__Bacteroidales|f__Bacteroidaceae|g__Bacteroides|s__Bacteroides_cellulosilyticus	gnl|X|Human_meta_1_athena_3045	352685	354031	d__Bacteria|p__Bacteroidetes|c__Bacteroidia|o__Bacteroidales|f__Bacteroidaceae|g__Bacteroides|s__Bacteroides_ovatus	gnl|X|Human_meta_1_athena_7876	10445	11792	1348	99.7
H1	d__Bacteria|p__Bacteroidetes|c__Bacteroidia|o__Bacteroidales|f__Rikenellaceae|g__Alistipes|s__Alistipes_shahii	gnl|X|Human_meta_1_athena_3142	595033	609474	d__Bacteria|p__Bacteroidetes|c__Bacteroidia|o__Bacteroidales|f__Bacteroidaceae|g__Bacteroides|s__Bacteroides_ovatus	gnl|X|Human_meta_1_athena_4913	53732	39291	14442	99.78
H1	d__Bacteria|p__Bacteroidetes|c__Bacteroidia|o__Bacteroidales|f__Rikenellaceae|g__Alistipes|s__Alistipes_shahii	gnl|X|Human_meta_1_athena_3142	932392	941070	d__Bacteria|p__Bacteroidetes|c__Bacteroidia|o__Bacteroidales|f__Rikenellaceae|g__Alistipes|s__Alistipes_finegoldii	gnl|X|Human_meta_1_athena_5660	510702	519380	8679	99.95
H1	d__Bacteria|p__Bacteroidetes|c__Bacteroidia|o__Bacteroidales|f__Rikenellaceae|g__Alistipes|s__Alistipes_shahii	gnl|X|Human_meta_1_athena_3142	928555	932331	d__Bacteria|p__Bacteroidetes|c__Bacteroidia|o__Bacteroidales|f__Rikenellaceae|g__Alistipes|s__Alistipes_finegoldii	gnl|X|Human_meta_1_athena_5660	504381	508157	3777	99.87
H1	d__Bacteria|p__Bacteroidetes|c__Bacteroidia|o__Bacteroidales|f__Rikenellaceae|g__Alistipes|s__Alistipes_shahii	gnl|X|Human_meta_1_athena_3142	933162	941816	d__Bacteria|p__Bacteroidetes|c__Bacteroidia|o__Bacteroidales|f__Bacteroidaceae|g__Bacteroides|s__Bacteroides_coprosuis	gnl|X|Human_meta_1_athena_4112	60169	51515	8655	99.97
H1	d__Bacteria|p__Bacteroidetes|c__Bacteroidia|o__Bacteroidales|f__Rikenellaceae|g__Alistipes|s__Alistipes_shahii	gnl|X|Human_meta_1_athena_3142	15489	24421	d__Bacteria|p__Bacteroidetes|c__Bacteroidia|o__Bacteroidales|f__Bacteroidaceae|g__Bacteroides|s__Bacteroides_caccae	gnl|X|Human_meta_1_athena_1467	14831	5902	8936	99.25
H1	d__Bacteria|p__Bacteroidetes|c__Bacteroidia|o__Bacteroidales|f__Rikenellaceae|g__Alistipes|s__Alistipes_shahii	gnl|X|Human_meta_1_athena_3142	15489	24394	d__Bacteria|p__Bacteroidetes|c__Bacteroidia|o__Bacteroidales|f__Bacteroidaceae|g__Bacteroides|s__Bacteroides_ovatus	gnl|X|Human_meta_1_athena_4453	235849	226948	8909	99.25
H1	d__Bacteria|p__Bacteroidetes|c__Bacteroidia|o__Bacteroidales|f__Rikenellaceae|g__Alistipes|s__Alistipes_shahii	gnl|X|Human_meta_1_athena_3142	933368	941816	d__Bacteria|p__Bacteroidetes|c__Bacteroidia|o__Bacteroidales|f__Tannerellaceae|g__Parabacteroides|s__Parabacteroides_distasonis	gnl|X|Human_meta_1_athena_5821	39408	30960	8449	100
H1	d__Bacteria|p__Bacteroidetes|c__Bacteroidia|o__Bacteroidales|f__Rikenellaceae|g__Alistipes|s__Alistipes_shahii	gnl|X|Human_meta_1_athena_3142	933368	941815	d__Bacteria|p__Bacteroidetes|c__Bacteroidia|o__Bacteroidales|f__Bacteroidaceae|g__Bacteroides|s__Bacteroides_thetaiotaomicron	gnl|X|Human_meta_1_athena_5508	247255	238808	8448	99.99
H1	d__Bacteria|p__Bacteroidetes|c__Bacteroidia|o__Bacteroidales|f__Rikenellaceae|g__Alistipes|s__Alistipes_shahii	gnl|X|Human_meta_1_athena_3142	928561	933488	d__Bacteria|p__Bacteroidetes|c__Bacteroidia|o__Bacteroidales|f__Tannerellaceae|g__Parabacteroides|s__Parabacteroides_distasonis	gnl|X|Human_meta_1_athena_12499	4928	1	4928	100
H1	d__Bacteria|p__Bacteroidetes|c__Bacteroidia|o__Bacteroidales|f__Rikenellaceae|g__Alistipes|s__Alistipes_shahii	gnl|X|Human_meta_1_athena_3142	928561	933343	d__Bacteria|p__Bacteroidetes|c__Bacteroidia|o__Bacteroidales|f__Odoribacteraceae|g__Odoribacter|s__Odoribacter_splanchnicus	gnl|X|Human_meta_1_athena_9415	4783	1	4783	100
H1	d__Bacteria|p__Bacteroidetes|c__Bacteroidia|o__Bacteroidales|f__Rikenellaceae|g__Alistipes|s__Alistipes_shahii	gnl|X|Human_meta_1_athena_3142	96080	99512	d__Bacteria|p__Bacteroidetes|c__Bacteroidia|o__Bacteroidales|f__Rikenellaceae|g__Alistipes|s__Alistipes_finegoldii	gnl|X|Human_meta_1_athena_5010	1708492	1711924	3433	99.91
H1	d__Bacteria|p__Bacteroidetes|c__Bacteroidia|o__Bacteroidales|f__Rikenellaceae|g__Alistipes|s__Alistipes_shahii	gnl|X|Human_meta_1_athena_3142	983141	986693	d__Bacteria|p__Bacteroidetes|c__Bacteroidia|o__Bacteroidales|f__Rikenellaceae|g__Alistipes|s__Alistipes_finegoldii	gnl|X|Human_meta_1_athena_5010	1071724	1075276	3553	99.04
H1	d__Bacteria|p__Bacteroidetes|c__Bacteroidia|o__Bacteroidales|f__Rikenellaceae|g__Alistipes|s__Alistipes_shahii	gnl|X|Human_meta_1_athena_3142	428141	431398	d__Bacteria|p__Bacteroidetes|c__Bacteroidia|o__Bacteroidales|f__Rikenellaceae|g__Alistipes|s__Alistipes_finegoldii	gnl|X|Human_meta_1_athena_5010	1035394	1038651	3258	99.97
H1	d__Bacteria|p__Bacteroidetes|c__Bacteroidia|o__Bacteroidales|f__Rikenellaceae|g__Alistipes|s__Alistipes_shahii	gnl|X|Human_meta_1_athena_3142	974	3389	d__Bacteria|p__Bacteroidetes|c__Bacteroidia|o__Bacteroidales|f__Rikenellaceae|g__Alistipes|s__Alistipes_finegoldii	gnl|X|Human_meta_1_athena_5010	636897	639312	2416	99.75
H1	d__Bacteria|p__Bacteroidetes|c__Bacteroidia|o__Bacteroidales|f__Rikenellaceae|g__Alistipes|s__Alistipes_shahii	gnl|X|Human_meta_1_athena_3142	431508	433044	d__Bacteria|p__Bacteroidetes|c__Bacteroidia|o__Bacteroidales|f__Rikenellaceae|g__Alistipes|s__Alistipes_finegoldii	gnl|X|Human_meta_1_athena_5010	1038928	1040464	1537	99.74
H1	d__Bacteria|p__Bacteroidetes|c__Bacteroidia|o__Bacteroidales|f__Rikenellaceae|g__Alistipes|s__Alistipes_shahii	gnl|X|Human_meta_1_athena_3142	399952	400602	d__Bacteria|p__Bacteroidetes|c__Bacteroidia|o__Bacteroidales|f__Rikenellaceae|g__Alistipes|s__Alistipes_finegoldii	gnl|X|Human_meta_1_athena_5010	1205798	1206448	651	100
H1	d__Bacteria|p__Bacteroidetes|c__Bacteroidia|o__Bacteroidales|f__Rikenellaceae|g__Alistipes|s__Alistipes_shahii	gnl|X|Human_meta_1_athena_3142	708280	710852	d__Bacteria|p__Bacteroidetes|c__Bacteroidia|o__Bacteroidales|f__Rikenellaceae|g__Alistipes|s__Alistipes_finegoldii	gnl|X|Human_meta_1_athena_5172	25282	27852	2573	99.18
H1	d__Bacteria|p__Bacteroidetes|c__Bacteroidia|o__Bacteroidales|f__Rikenellaceae|g__Alistipes|s__Alistipes_shahii	gnl|X|Human_meta_1_athena_3142	22499	24394	d__Bacteria|p__Bacteroidetes|c__Bacteroidia|o__Bacteroidales|f__Bacteroidaceae|g__Bacteroides|s__Bacteroides_cellulosilyticus	gnl|X|Human_meta_1_athena_5766	11407	9510	1898	99.1
H1	d__Bacteria|p__Bacteroidetes|c__Bacteroidia|o__Bacteroidales|f__Rikenellaceae|g__Alistipes|s__Alistipes_shahii	gnl|X|Human_meta_1_athena_3142	595035	596502	d__Bacteria|p__Bacteroidetes|c__Bacteroidia|o__Bacteroidales|f__Bacteroidaceae|g__Bacteroides|s__Bacteroides_ovatus	gnl|X|Human_meta_1_athena_4804	1468	1	1468	100
H1	d__Bacteria|p__Bacteroidetes|c__Bacteroidia|o__Bacteroidales|f__Rikenellaceae|g__Alistipes|s__Alistipes_shahii	gnl|X|Human_meta_1_athena_3142	665443	666444	d__Bacteria|p__Bacteroidetes|c__Bacteroidia|o__Bacteroidales|f__Bacteroidaceae|g__Bacteroides|s__Bacteroides_caecimuris	gnl|X|Human_meta_1_athena_6941	1790	2791	1002	99.9
H1	d__Bacteria|p__Bacteroidetes|c__Bacteroidia|o__Bacteroidales|f__Rikenellaceae|g__Alistipes|s__Alistipes_shahii	gnl|X|Human_meta_1_athena_3142	665615	666347	d__Bacteria|p__Bacteroidetes|c__Bacteroidia|o__Bacteroidales|f__Bacteroidaceae|g__Bacteroides|s__Bacteroides_caecimuris	gnl|X|Human_meta_1_athena_6941	65451	66182	733	99.18
H1	d__Bacteria|p__Bacteroidetes|c__Bacteroidia|o__Bacteroidales|f__Rikenellaceae|g__Alistipes|s__Alistipes_shahii	gnl|X|Human_meta_1_athena_3142	665615	666468	d__Bacteria|p__Bacteroidetes|c__Bacteroidia|o__Bacteroidales|f__Barnesiellaceae|g__Barnesiella|s__Barnesiella_viscericola	gnl|X|Human_meta_1_athena_4655	165	1018	854	99.41
H1	d__Bacteria|p__Bacteroidetes|c__Bacteroidia|o__Bacteroidales|f__Rikenellaceae|g__Alistipes|s__Alistipes_shahii	gnl|X|Human_meta_1_athena_3142	399952	400602	d__Bacteria|p__Bacteroidetes|c__Bacteroidia|o__Bacteroidales|f__Rikenellaceae|g__Alistipes|s__Alistipes_finegoldii	gnl|X|Human_meta_1_athena_3621	22245	22895	651	99.69
H1	d__Bacteria|p__Bacteroidetes|c__Bacteroidia|o__Bacteroidales|f__Bacteroidaceae|g__Bacteroides|s__Bacteroides_ovatus	gnl|X|Human_meta_1_athena_3143	6479	10993	d__Bacteria|p__Bacteroidetes|c__Bacteroidia|o__Bacteroidales|f__Bacteroidaceae|g__Bacteroides|s__Bacteroides_caecimuris	gnl|X|Human_meta_1_athena_4640	14432	18946	4515	99.45
H1	d__Bacteria|p__Firmicutes|c__Clostridia|o__Clostridiales|f__Eubacteriaceae|g__Eubacterium|s__[Eubacterium]_hallii	gnl|X|Human_meta_1_athena_3250	1	8765	d__Bacteria|p__Firmicutes|c__Clostridia|o__Clostridiales|f__Lachnospiraceae|s__[Eubacterium]_rectale	gnl|X|Human_meta_1_athena_9534	1	8765	8765	100
H1	d__Bacteria|p__Firmicutes|c__Clostridia|o__Clostridiales|f__Eubacteriaceae|g__Eubacterium|s__[Eubacterium]_hallii	gnl|X|Human_meta_1_athena_3250	1	8765	d__Bacteria|p__Firmicutes|c__Clostridia|o__Clostridiales|f__Lachnospiraceae|g__Blautia|s__Blautia_hansenii	gnl|X|Human_meta_1_athena_7319	31426	22662	8765	100
H1	d__Bacteria|p__Firmicutes|c__Clostridia|o__Clostridiales|f__Eubacteriaceae|g__Eubacterium|s__[Eubacterium]_hallii	gnl|X|Human_meta_1_athena_3250	4	8765	d__Bacteria|p__Firmicutes|c__Clostridia|o__Clostridiales|f__Lachnospiraceae|g__Anaerostipes|s__Anaerostipes_hadrus	gnl|X|Human_meta_1_athena_13241	44406	35636	8787	99.1
H1	d__Bacteria|p__Bacteroidetes|c__Bacteroidia|o__Bacteroidales|f__Bacteroidaceae|g__Bacteroides|s__Bacteroides_fragilis	gnl|X|Human_meta_1_athena_3268	1	1133	d__Bacteria|p__Bacteroidetes|c__Bacteroidia|o__Bacteroidales|f__Tannerellaceae|g__Parabacteroides|s__Parabacteroides_sp._CT06	gnl|X|Human_meta_1_athena_5344	114595	113463	1133	99.74
H1	d__Bacteria|p__Firmicutes|c__Erysipelotrichia|o__Erysipelotrichales|f__Erysipelotrichaceae|g__Faecalibaculum|s__Faecalibaculum_rodentium	gnl|X|Human_meta_1_athena_3345	1	8363	d__Bacteria|p__Firmicutes|c__Clostridia|o__Clostridiales|f__Lachnospiraceae|s__[Eubacterium]_rectale	gnl|X|Human_meta_1_athena_9350	1	8363	8363	100
H1	d__Bacteria|p__Bacteroidetes|c__Bacteroidia|o__Bacteroidales|f__Bacteroidaceae|g__Bacteroides|s__Bacteroides_caecimuris	gnl|X|Human_meta_1_athena_3463	43942	45340	d__Bacteria|p__Bacteroidetes|c__Bacteroidia|o__Bacteroidales|f__Bacteroidaceae|g__Bacteroides|s__Bacteroides_ovatus	gnl|X|Human_meta_1_athena_5231	83566	82168	1399	99.93
H1	d__Bacteria|p__Bacteroidetes|c__Bacteroidia|o__Bacteroidales|f__Bacteroidaceae|g__Bacteroides|s__Bacteroides_caecimuris	gnl|X|Human_meta_1_athena_3463	43943	45340	d__Bacteria|p__Bacteroidetes|c__Bacteroidia|o__Bacteroidales|f__Bacteroidaceae|g__Bacteroides|s__Bacteroides_ovatus	gnl|X|Human_meta_1_athena_12811	78601	79998	1398	99.93
H1	d__Bacteria|p__Bacteroidetes|c__Bacteroidia|o__Bacteroidales|f__Bacteroidaceae|g__Bacteroides|s__Bacteroides_caecimuris	gnl|X|Human_meta_1_athena_3463	43943	45340	d__Bacteria|p__Bacteroidetes|c__Bacteroidia|o__Bacteroidales|f__Bacteroidaceae|g__Bacteroides|s__Bacteroides_ovatus	gnl|X|Human_meta_1_athena_5711	18906	20303	1398	99.93
H1	d__Bacteria|p__Bacteroidetes|c__Bacteroidia|o__Bacteroidales|f__Bacteroidaceae|g__Bacteroides|s__Bacteroides_caecimuris	gnl|X|Human_meta_1_athena_3463	43943	45340	d__Bacteria|p__Bacteroidetes|c__Bacteroidia|o__Bacteroidales|f__Bacteroidaceae|g__Bacteroides|s__Bacteroides_ovatus	gnl|X|Human_meta_1_athena_4543	67294	68691	1398	99.71
H1	d__Bacteria|p__Bacteroidetes|c__Bacteroidia|o__Bacteroidales|f__Bacteroidaceae|g__Bacteroides|s__Bacteroides_vulgatus	gnl|X|Human_meta_1_athena_3504	9236	11892	d__Bacteria|p__Bacteroidetes|c__Bacteroidia|o__Bacteroidales|f__Bacteroidaceae|g__Bacteroides|s__Bacteroides_thetaiotaomicron	gnl|X|Human_meta_1_athena_5898	2657	1	2657	99.96
H1	d__Bacteria|p__Bacteroidetes|c__Bacteroidia|o__Bacteroidales|f__Bacteroidaceae|g__Bacteroides|s__Bacteroides_vulgatus	gnl|X|Human_meta_1_athena_3504	3540	4801	d__Bacteria|p__Bacteroidetes|c__Bacteroidia|o__Bacteroidales|f__Bacteroidaceae|g__Bacteroides|s__Bacteroides_thetaiotaomicron	gnl|X|Human_meta_1_athena_5898	13615	12354	1262	99.92
H1	d__Bacteria|p__Bacteroidetes|c__Bacteroidia|o__Bacteroidales|f__Bacteroidaceae|g__Bacteroides|s__Bacteroides_vulgatus	gnl|X|Human_meta_1_athena_3504	2381	3542	d__Bacteria|p__Bacteroidetes|c__Bacteroidia|o__Bacteroidales|f__Bacteroidaceae|g__Bacteroides|s__Bacteroides_thetaiotaomicron	gnl|X|Human_meta_1_athena_5898	24362	23200	1163	99.57
H1	d__Bacteria|p__Bacteroidetes|c__Bacteroidia|o__Bacteroidales|f__Rikenellaceae|g__Alistipes|s__Alistipes_finegoldii	gnl|X|Human_meta_1_athena_3621	22245	22895	d__Bacteria|p__Bacteroidetes|c__Bacteroidia|o__Bacteroidales|f__Rikenellaceae|g__Alistipes|s__Alistipes_shahii	gnl|X|Human_meta_1_athena_3142	399952	400602	651	99.69
H1	d__Bacteria|p__Bacteroidetes|c__Bacteroidia|o__Bacteroidales|f__Tannerellaceae|g__Parabacteroides|s__Parabacteroides_distasonis	gnl|X|Human_meta_1_athena_3664	25754	27480	d__Bacteria|p__Bacteroidetes|c__Bacteroidia|o__Bacteroidales|f__Tannerellaceae|g__Parabacteroides|s__Parabacteroides_sp._CT06	gnl|X|Human_meta_1_athena_11704	1727	1	1727	100
H1	d__Bacteria|p__Bacteroidetes|c__Bacteroidia|o__Bacteroidales|f__Tannerellaceae|g__Parabacteroides|s__Parabacteroides_distasonis	gnl|X|Human_meta_1_athena_3664	25754	26975	d__Bacteria|p__Bacteroidetes|c__Bacteroidia|o__Bacteroidales|f__Bacteroidaceae|g__Bacteroides|s__Bacteroides_dorei	gnl|X|Human_meta_1_athena_7092	1222	1	1222	100
H1	d__Bacteria|p__Bacteroidetes|c__Bacteroidia|o__Bacteroidales|f__Tannerellaceae|g__Parabacteroides|s__Parabacteroides_distasonis	gnl|X|Human_meta_1_athena_3664	1	580	d__Bacteria|p__Bacteroidetes|c__Bacteroidia|o__Bacteroidales|f__Rikenellaceae|g__Alistipes|s__Alistipes_shahii	gnl|X|Human_meta_1_athena_4963	305406	304827	580	99.31
H1	d__Bacteria|p__Bacteroidetes|c__Bacteroidia|o__Bacteroidales|f__Tannerellaceae|g__Parabacteroides|s__Parabacteroides_distasonis	gnl|X|Human_meta_1_athena_3664	1	580	d__Bacteria|p__Bacteroidetes|c__Bacteroidia|o__Bacteroidales|f__Bacteroidaceae|g__Bacteroides|s__Bacteroides_cellulosilyticus	gnl|X|Human_meta_1_athena_10633	6063	5484	580	100
H1	d__Bacteria|p__Bacteroidetes|c__Bacteroidia|o__Bacteroidales|f__Bacteroidaceae|g__Bacteroides|s__Bacteroides_ovatus	gnl|X|Human_meta_1_athena_3675	33032	36680	d__Bacteria|p__Bacteroidetes|c__Bacteroidia|o__Bacteroidales|f__Bacteroidaceae|g__Bacteroides|s__Bacteroides_caecimuris	gnl|X|Human_meta_1_athena_7233	33120	29477	3649	99.51
H1	d__Bacteria|p__Bacteroidetes|c__Bacteroidia|o__Bacteroidales|f__Bacteroidaceae|g__Bacteroides|s__Bacteroides_ovatus	gnl|X|Human_meta_1_athena_3675	65587	67951	d__Bacteria|p__Bacteroidetes|c__Bacteroidia|o__Bacteroidales|f__Bacteroidaceae|g__Bacteroides|s__Bacteroides_caecimuris	gnl|X|Human_meta_1_athena_7233	16071	13707	2365	99.45
H1	d__Bacteria|p__Bacteroidetes|c__Bacteroidia|o__Bacteroidales|f__Bacteroidaceae|g__Bacteroides|s__Bacteroides_ovatus	gnl|X|Human_meta_1_athena_3675	81771	83227	d__Bacteria|p__Bacteroidetes|c__Bacteroidia|o__Bacteroidales|f__Bacteroidaceae|g__Bacteroides|s__Bacteroides_caecimuris	gnl|X|Human_meta_1_athena_7233	1457	1	1457	99.93
H1	d__Bacteria|p__Bacteroidetes|c__Bacteroidia|o__Bacteroidales|f__Bacteroidaceae|g__Bacteroides|s__Bacteroides_ovatus	gnl|X|Human_meta_1_athena_3675	104621	106183	d__Bacteria|p__Bacteroidetes|c__Bacteroidia|o__Bacteroidales|f__Bacteroidaceae|g__Bacteroides|s__Bacteroides_caecimuris	gnl|X|Human_meta_1_athena_5560	72055	70493	1563	99.87
H1	d__Bacteria|p__Bacteroidetes|c__Bacteroidia|o__Bacteroidales|f__Bacteroidaceae|g__Bacteroides|s__Bacteroides_ovatus	gnl|X|Human_meta_1_athena_3883	96833	102141	d__Bacteria|p__Bacteroidetes|c__Bacteroidia|o__Bacteroidales|f__Bacteroidaceae|g__Bacteroides|s__Bacteroides_caecimuris	gnl|X|Human_meta_1_athena_6360	19667	14359	5309	99.96
H1	d__Bacteria|p__Bacteroidetes|c__Bacteroidia|o__Bacteroidales|f__Bacteroidaceae|g__Bacteroides|s__Bacteroides_ovatus	gnl|X|Human_meta_1_athena_3883	107845	108627	d__Bacteria|p__Bacteroidetes|c__Bacteroidia|o__Bacteroidales|f__Bacteroidaceae|g__Bacteroides|s__Bacteroides_caecimuris	gnl|X|Human_meta_1_athena_6360	8580	7798	783	100
H1	d__Bacteria|p__Firmicutes|c__Clostridia|o__Clostridiales|f__Lachnospiraceae|s__[Eubacterium]_rectale	gnl|X|Human_meta_1_athena_3915	16345	17109	d__Bacteria|p__Proteobacteria|c__Betaproteobacteria|o__Burkholderiales	gnl|X|Human_meta_1_athena_11467	25785	25021	765	99.87
H1	d__Bacteria|p__Firmicutes|c__Clostridia|o__Clostridiales|f__Lachnospiraceae|s__[Eubacterium]_rectale	gnl|X|Human_meta_1_athena_3915	16345	17105	d__Bacteria|p__Firmicutes|c__Clostridia|o__Clostridiales|g__Intestinimonas|s__Intestinimonas_butyriciproducens	gnl|X|Human_meta_1_athena_4511	83755	84515	761	100
H1	d__Bacteria|p__Firmicutes|c__Clostridia|o__Clostridiales|f__Lachnospiraceae|s__[Eubacterium]_rectale	gnl|X|Human_meta_1_athena_3915	16345	17005	d__Bacteria|p__Proteobacteria	gnl|X|Human_meta_1_athena_7439	31766	32426	661	99.7
H1	d__Bacteria|p__Firmicutes|c__Clostridia|o__Clostridiales|f__Lachnospiraceae|g__Roseburia|s__Roseburia_hominis	gnl|X|Human_meta_1_athena_3937	22097	23260	d__Bacteria|p__Firmicutes|c__Clostridia|o__Clostridiales|f__Lachnospiraceae|s__[Eubacterium]_rectale	gnl|X|Human_meta_1_athena_9534	10891	9728	1164	99.91
H1	d__Bacteria|p__Firmicutes|c__Clostridia|o__Clostridiales|f__Lachnospiraceae|g__Roseburia|s__Roseburia_hominis	gnl|X|Human_meta_1_athena_3937	22097	23260	d__Bacteria|p__Firmicutes|c__Clostridia|o__Clostridiales|f__Eubacteriaceae|g__Eubacterium|s__[Eubacterium]_hallii	gnl|X|Human_meta_1_athena_1419	9785	10948	1164	99.91
H1	d__Bacteria|p__Firmicutes|c__Clostridia|o__Clostridiales|f__Lachnospiraceae|g__Roseburia|s__Roseburia_hominis	gnl|X|Human_meta_1_athena_3937	22098	23260	d__Bacteria|p__Firmicutes|c__Clostridia|o__Clostridiales|f__Eubacteriaceae|g__Eubacterium|s__[Eubacterium]_hallii	gnl|X|Human_meta_1_athena_4835	46367	47529	1163	99.91
H1	d__Bacteria|p__Firmicutes|c__Clostridia|o__Clostridiales|f__Lachnospiraceae|g__Roseburia|s__Roseburia_hominis	gnl|X|Human_meta_1_athena_3937	22101	23260	d__Bacteria|p__Firmicutes|c__Clostridia|o__Clostridiales|f__Lachnospiraceae|g__Anaerostipes|s__Anaerostipes_hadrus	gnl|X|Human_meta_1_athena_13241	33514	34673	1160	99.83
H1	d__Bacteria|p__Firmicutes|c__Clostridia|o__Clostridiales|f__Lachnospiraceae|g__Roseburia|s__Roseburia_hominis	gnl|X|Human_meta_1_athena_3937	22098	23260	d__Bacteria|p__Firmicutes|c__Clostridia|o__Clostridiales|f__Eubacteriaceae|g__Eubacterium|s__[Eubacterium]_hallii	gnl|X|Human_meta_1_athena_814	10890	9728	1163	99.74
H1	d__Bacteria|p__Firmicutes|c__Clostridia|o__Clostridiales|f__Lachnospiraceae|g__Roseburia|s__Roseburia_hominis	gnl|X|Human_meta_1_athena_3937	22116	23260	d__Bacteria|p__Firmicutes|c__Clostridia|o__Clostridiales|f__Eubacteriaceae|g__Eubacterium|s__[Eubacterium]_hallii	gnl|X|Human_meta_1_athena_8503	442568	443712	1145	100
H1	d__Bacteria|p__Firmicutes|c__Clostridia|o__Clostridiales|f__Lachnospiraceae|g__Roseburia|s__Roseburia_hominis	gnl|X|Human_meta_1_athena_3937	22126	23260	d__Bacteria|p__Firmicutes|c__Clostridia|o__Clostridiales|f__Eubacteriaceae|g__Eubacterium|s__[Eubacterium]_hallii	gnl|X|Human_meta_1_athena_6374	10862	9728	1135	99.91
H1	d__Bacteria|p__Bacteroidetes|c__Bacteroidia|o__Bacteroidales|f__Rikenellaceae|g__Alistipes|s__Alistipes_shahii	gnl|X|Human_meta_1_athena_4043	12865	15280	d__Bacteria|p__Bacteroidetes|c__Bacteroidia|o__Bacteroidales|f__Rikenellaceae|g__Alistipes|s__Alistipes_finegoldii	gnl|X|Human_meta_1_athena_5010	636897	639312	2416	99.75
H1	d__Bacteria|p__Bacteroidetes|c__Bacteroidia|o__Bacteroidales|f__Rikenellaceae|g__Alistipes|s__Alistipes_shahii	gnl|X|Human_meta_1_athena_4043	1	551	d__Bacteria|p__Bacteroidetes|c__Bacteroidia|o__Bacteroidales|f__Bacteroidaceae|g__Bacteroides|s__Bacteroides_cellulosilyticus	gnl|X|Human_meta_1_athena_8005	788493	789043	551	100
H1	d__Bacteria|p__Bacteroidetes|c__Bacteroidia|o__Bacteroidales|f__Rikenellaceae|g__Alistipes|s__Alistipes_shahii	gnl|X|Human_meta_1_athena_4043	1	548	d__Bacteria|p__Bacteroidetes|c__Bacteroidia|o__Bacteroidales|f__Bacteroidaceae|g__Bacteroides|s__Bacteroides_caecimuris	gnl|X|Human_meta_1_athena_5920	3429	2882	548	100
H1	d__Bacteria|p__Firmicutes|c__Clostridia|o__Clostridiales|f__Ruminococcaceae	gnl|X|Human_meta_1_athena_4087	248067	251401	d__Bacteria|p__Firmicutes|c__Erysipelotrichia|o__Erysipelotrichales|f__Erysipelotrichaceae|g__Turicibacter|s__Turicibacter_sp._H121	gnl|X|Human_meta_1_athena_5601	245831	249166	3337	99.4
H1	d__Bacteria|p__Firmicutes|c__Clostridia|o__Clostridiales|f__Ruminococcaceae	gnl|X|Human_meta_1_athena_4087	37420	38435	d__Bacteria|p__Firmicutes|c__Erysipelotrichia|o__Erysipelotrichales|f__Erysipelotrichaceae|g__Turicibacter|s__Turicibacter_sp._H121	gnl|X|Human_meta_1_athena_5601	372265	371250	1016	100
H1	d__Bacteria|p__Firmicutes|c__Clostridia|o__Clostridiales|f__Ruminococcaceae	gnl|X|Human_meta_1_athena_4087	281	1295	d__Bacteria|p__Firmicutes|c__Erysipelotrichia|o__Erysipelotrichales|f__Erysipelotrichaceae|g__Turicibacter|s__Turicibacter_sp._H121	gnl|X|Human_meta_1_athena_5601	197565	198579	1015	100
H1	d__Bacteria|p__Firmicutes|c__Clostridia|o__Clostridiales|f__Ruminococcaceae	gnl|X|Human_meta_1_athena_4087	280	1294	d__Bacteria|p__Firmicutes|c__Erysipelotrichia|o__Erysipelotrichales|f__Erysipelotrichaceae|g__Turicibacter|s__Turicibacter_sp._H121	gnl|X|Human_meta_1_athena_5601	372265	371251	1015	100
H1	d__Bacteria|p__Firmicutes|c__Clostridia|o__Clostridiales|f__Ruminococcaceae	gnl|X|Human_meta_1_athena_4087	37421	38434	d__Bacteria|p__Firmicutes|c__Erysipelotrichia|o__Erysipelotrichales|f__Erysipelotrichaceae|g__Turicibacter|s__Turicibacter_sp._H121	gnl|X|Human_meta_1_athena_5601	197565	198578	1014	100
H1	d__Bacteria|p__Firmicutes|c__Clostridia|o__Clostridiales|f__Ruminococcaceae	gnl|X|Human_meta_1_athena_4087	155540	158135	d__Bacteria|p__Firmicutes|c__Clostridia|o__Clostridiales|f__Clostridiaceae|g__Clostridium|s__Clostridium_sp._SY8519	gnl|X|Human_meta_1_athena_2	917876	915281	2596	99.85
H1	d__Bacteria|p__Firmicutes|c__Clostridia|o__Clostridiales|f__Ruminococcaceae	gnl|X|Human_meta_1_athena_4087	155540	158134	d__Bacteria|p__Firmicutes|c__Clostridia|o__Clostridiales|f__Clostridiaceae|g__Clostridium|s__Clostridium_sp._SY8519	gnl|X|Human_meta_1_athena_2	78607	81201	2595	99.81
H1	d__Bacteria|p__Firmicutes|c__Clostridia|o__Clostridiales|f__Ruminococcaceae	gnl|X|Human_meta_1_athena_4087	240177	241719	d__Bacteria|p__Firmicutes|c__Clostridia|o__Clostridiales|f__Clostridiaceae|g__Clostridium|s__Clostridium_sp._SY8519	gnl|X|Human_meta_1_athena_2	578800	577258	1543	99.68
H1	d__Bacteria|p__Firmicutes|c__Clostridia|o__Clostridiales|f__Ruminococcaceae	gnl|X|Human_meta_1_athena_4087	135210	136758	d__Bacteria|p__Firmicutes|c__Clostridia|o__Clostridiales|f__Clostridiaceae|g__Clostridium|s__Clostridium_sp._SY8519	gnl|X|Human_meta_1_athena_2	578805	577257	1549	99.16
H1	d__Bacteria|p__Firmicutes|c__Clostridia|o__Clostridiales|f__Ruminococcaceae	gnl|X|Human_meta_1_athena_4087	240178	241719	d__Bacteria|p__Actinobacteria|c__Actinobacteria	gnl|X|Human_meta_1_athena_10458	2734	4275	1542	99.94
H1	d__Bacteria|p__Firmicutes|c__Clostridia|o__Clostridiales|f__Ruminococcaceae	gnl|X|Human_meta_1_athena_4087	135212	136761	d__Bacteria|p__Actinobacteria|c__Actinobacteria	gnl|X|Human_meta_1_athena_10458	2730	4279	1550	99.1
H1	d__Bacteria|p__Bacteroidetes|c__Bacteroidia|o__Bacteroidales|f__Bacteroidaceae|g__Bacteroides|s__Bacteroides_coprosuis	gnl|X|Human_meta_1_athena_4112	51515	60169	d__Bacteria|p__Bacteroidetes|c__Bacteroidia|o__Bacteroidales|f__Rikenellaceae|g__Alistipes|s__Alistipes_shahii	gnl|X|Human_meta_1_athena_3142	941816	933162	8655	99.97
H1	d__Bacteria|p__Bacteroidetes|c__Bacteroidia|o__Bacteroidales|f__Bacteroidaceae|g__Bacteroides|s__Bacteroides_coprosuis	gnl|X|Human_meta_1_athena_4112	51516	59963	d__Bacteria|p__Bacteroidetes|c__Bacteroidia|o__Bacteroidales|f__Bacteroidaceae|g__Bacteroides|s__Bacteroides_thetaiotaomicron	gnl|X|Human_meta_1_athena_5508	238808	247255	8448	99.98
H1	d__Bacteria|p__Bacteroidetes|c__Bacteroidia|o__Bacteroidales|f__Bacteroidaceae|g__Bacteroides|s__Bacteroides_coprosuis	gnl|X|Human_meta_1_athena_4112	51514	59963	d__Bacteria|p__Bacteroidetes|c__Bacteroidia|o__Bacteroidales|f__Tannerellaceae|g__Parabacteroides|s__Parabacteroides_distasonis	gnl|X|Human_meta_1_athena_5821	30959	39408	8450	99.96
H1	d__Bacteria|p__Bacteroidetes|c__Bacteroidia|o__Bacteroidales|f__Bacteroidaceae|g__Bacteroides|s__Bacteroides_coprosuis	gnl|X|Human_meta_1_athena_4112	52261	60169	d__Bacteria|p__Bacteroidetes|c__Bacteroidia|o__Bacteroidales|f__Rikenellaceae|g__Alistipes|s__Alistipes_finegoldii	gnl|X|Human_meta_1_athena_5660	519380	511472	7909	99.92
H1	d__Bacteria|p__Bacteroidetes|c__Bacteroidia|o__Bacteroidales|f__Bacteroidaceae|g__Bacteroides|s__Bacteroides_vulgatus	gnl|X|Human_meta_1_athena_4145	31183	33066	d__Bacteria|p__Bacteroidetes|c__Bacteroidia|o__Bacteroidales|f__Bacteroidaceae|g__Bacteroides|s__Bacteroides_thetaiotaomicron	gnl|X|Human_meta_1_athena_5898	6005	4122	1884	99.95
H1	d__Bacteria|p__Firmicutes|c__Clostridia|o__Clostridiales|f__Lachnospiraceae|s__[Eubacterium]_rectale	gnl|X|Human_meta_1_athena_4183	56575	57793	d__Bacteria|p__Firmicutes|c__Clostridia|o__Clostridiales|f__Lachnospiraceae|g__Roseburia|s__Roseburia_hominis	gnl|X|Human_meta_1_athena_4924	359484	360703	1220	99.51
H1	d__Bacteria|p__Bacteroidetes|c__Bacteroidia|o__Bacteroidales|f__Bacteroidaceae|g__Bacteroides|s__Bacteroides_vulgatus	gnl|X|Human_meta_1_athena_4362	8657	9214	d__Bacteria|p__Bacteroidetes|c__Bacteroidia|o__Bacteroidales|f__Bacteroidaceae|g__Bacteroides|s__Bacteroides_dorei	gnl|X|Human_meta_1_athena_35	1	558	558	99.64
H1	d__Bacteria|p__Firmicutes|c__Clostridia|o__Clostridiales|f__Lachnospiraceae|s__[Eubacterium]_rectale	gnl|X|Human_meta_1_athena_4382	14307	15845	d__Bacteria|p__Firmicutes|c__Clostridia|o__Clostridiales|f__Lachnospiraceae|g__Roseburia|s__Roseburia_hominis	gnl|X|Human_meta_1_athena_12393	10193	8654	1540	99.35
H1	d__Bacteria|p__Firmicutes|c__Clostridia|o__Clostridiales|f__Lachnospiraceae|s__[Eubacterium]_rectale	gnl|X|Human_meta_1_athena_4382	14307	15845	d__Bacteria|p__Firmicutes|c__Erysipelotrichia|o__Erysipelotrichales|f__Erysipelotrichaceae|g__Faecalitalea|s__Faecalitalea_cylindroides	gnl|X|Human_meta_1_athena_4407	17018	15479	1540	99.35
H1	d__Bacteria|p__Firmicutes|c__Clostridia|o__Clostridiales|f__Ruminococcaceae|g__Ruminococcus|s__Ruminococcus_champanellensis	gnl|X|Human_meta_1_athena_4388	68296	73640	d__Bacteria|p__Firmicutes|c__Clostridia|o__Clostridiales|f__Lachnospiraceae|g__Roseburia|s__Roseburia_hominis	gnl|X|Human_meta_1_athena_204	219841	214498	5345	99.72
H1	d__Bacteria|p__Firmicutes|c__Clostridia|o__Clostridiales|f__Ruminococcaceae|g__Ruminococcus|s__Ruminococcus_champanellensis	gnl|X|Human_meta_1_athena_4388	13343	16577	d__Bacteria|p__Firmicutes|c__Clostridia|o__Clostridiales|f__Lachnospiraceae|g__Roseburia|s__Roseburia_hominis	gnl|X|Human_meta_1_athena_204	219746	216506	3242	99.11
H1	d__Bacteria|p__Firmicutes|c__Clostridia|o__Clostridiales|f__Ruminococcaceae|g__Ruminococcus|s__Ruminococcus_champanellensis	gnl|X|Human_meta_1_athena_4388	68383	70432	d__Bacteria|p__Firmicutes|c__Clostridia|o__Clostridiales|f__Lachnospiraceae|g__Anaerostipes|s__Anaerostipes_hadrus	gnl|X|Human_meta_1_athena_5179	2051	1	2051	99.56
H1	d__Bacteria|p__Firmicutes|c__Clostridia|o__Clostridiales|f__Ruminococcaceae|g__Ruminococcus|s__Ruminococcus_champanellensis	gnl|X|Human_meta_1_athena_4388	13343	15385	d__Bacteria|p__Firmicutes|c__Clostridia|o__Clostridiales|f__Lachnospiraceae|g__Anaerostipes|s__Anaerostipes_hadrus	gnl|X|Human_meta_1_athena_5179	2043	1	2044	99.51
H1	d__Bacteria|p__Proteobacteria|c__Gammaproteobacteria	gnl|X|Human_meta_1_athena_4393	29392	30327	d__Bacteria|p__Firmicutes|c__Clostridia|o__Clostridiales|f__Lachnospiraceae|g__Anaerostipes|s__Anaerostipes_hadrus	gnl|X|Human_meta_1_athena_5179	68504	69439	936	99.04
H1	d__Bacteria|p__Bacteroidetes|c__Bacteroidia|o__Bacteroidales|f__Tannerellaceae|g__Parabacteroides|s__Parabacteroides_sp._CT06	gnl|X|Human_meta_1_athena_4397	1	3266	d__Bacteria|p__Bacteroidetes|c__Bacteroidia|o__Bacteroidales|f__Tannerellaceae|g__Parabacteroides|s__Parabacteroides_distasonis	gnl|X|Human_meta_1_athena_5695	3266	1	3266	100
H1	d__Bacteria|p__Bacteroidetes|c__Bacteroidia|o__Bacteroidales|f__Tannerellaceae|g__Parabacteroides|s__Parabacteroides_sp._CT06	gnl|X|Human_meta_1_athena_4397	61851	63269	d__Bacteria|p__Bacteroidetes|c__Bacteroidia|o__Bacteroidales|f__Tannerellaceae|g__Parabacteroides|s__Parabacteroides_distasonis	gnl|X|Human_meta_1_athena_12055	18020	16602	1419	100
H1	d__Bacteria|p__Bacteroidetes|c__Bacteroidia|o__Bacteroidales|f__Tannerellaceae|g__Parabacteroides|s__Parabacteroides_sp._CT06	gnl|X|Human_meta_1_athena_4397	61851	63269	d__Bacteria|p__Bacteroidetes|c__Bacteroidia|o__Bacteroidales|f__Rikenellaceae|g__Alistipes|s__Alistipes_shahii	gnl|X|Human_meta_1_athena_9240	77535	78953	1419	100
H1	d__Bacteria|p__Bacteroidetes|c__Bacteroidia|o__Bacteroidales|f__Tannerellaceae|g__Parabacteroides|s__Parabacteroides_sp._CT06	gnl|X|Human_meta_1_athena_4397	61850	63268	d__Bacteria|p__Bacteroidetes|c__Bacteroidia|o__Bacteroidales|f__Bacteroidaceae|g__Bacteroides|s__Bacteroides_cellulosilyticus	gnl|X|Human_meta_1_athena_8005	118325	119743	1419	100
H1	d__Bacteria|p__Bacteroidetes|c__Bacteroidia|o__Bacteroidales|f__Tannerellaceae|g__Parabacteroides|s__Parabacteroides_sp._CT06	gnl|X|Human_meta_1_athena_4397	61851	63268	d__Bacteria|p__Bacteroidetes|c__Bacteroidia|o__Bacteroidales|f__Tannerellaceae|g__Parabacteroides|s__Parabacteroides_distasonis	gnl|X|Human_meta_1_athena_12499	35887	34470	1418	100
H1	d__Bacteria|p__Bacteroidetes|c__Bacteroidia|o__Bacteroidales|f__Tannerellaceae|g__Parabacteroides|s__Parabacteroides_sp._CT06	gnl|X|Human_meta_1_athena_4397	61851	63268	d__Bacteria|p__Bacteroidetes|c__Bacteroidia|o__Bacteroidales|f__Rikenellaceae|g__Alistipes|s__Alistipes_shahii	gnl|X|Human_meta_1_athena_9575	157647	159064	1418	100
H1	d__Bacteria|p__Bacteroidetes|c__Bacteroidia|o__Bacteroidales|f__Tannerellaceae|g__Parabacteroides|s__Parabacteroides_sp._CT06	gnl|X|Human_meta_1_athena_4397	61851	63268	d__Bacteria|p__Bacteroidetes|c__Bacteroidia|o__Bacteroidales|f__Rikenellaceae|g__Alistipes|s__Alistipes_finegoldii	gnl|X|Human_meta_1_athena_5660	329344	327927	1418	100
H1	d__Bacteria|p__Bacteroidetes|c__Bacteroidia|o__Bacteroidales|f__Tannerellaceae|g__Parabacteroides|s__Parabacteroides_sp._CT06	gnl|X|Human_meta_1_athena_4397	61851	63266	d__Bacteria|p__Bacteroidetes|c__Bacteroidia|o__Bacteroidales|f__Rikenellaceae|g__Alistipes|s__Alistipes_finegoldii	gnl|X|Human_meta_1_athena_5660	568399	566984	1416	100
H1	d__Bacteria|p__Bacteroidetes|c__Bacteroidia|o__Bacteroidales|f__Tannerellaceae|g__Parabacteroides|s__Parabacteroides_sp._CT06	gnl|X|Human_meta_1_athena_4397	61851	63269	d__Bacteria|p__Bacteroidetes|c__Bacteroidia|o__Bacteroidales|f__Bacteroidaceae|g__Bacteroides|s__Bacteroides_ovatus	gnl|X|Human_meta_1_athena_6096	27018	25600	1419	99.93
H1	d__Bacteria|p__Bacteroidetes|c__Bacteroidia|o__Bacteroidales|f__Tannerellaceae|g__Parabacteroides|s__Parabacteroides_sp._CT06	gnl|X|Human_meta_1_athena_4397	61850	63268	d__Bacteria|p__Bacteroidetes|c__Bacteroidia|o__Bacteroidales|f__Bacteroidaceae|g__Bacteroides|s__Bacteroides_caecimuris	gnl|X|Human_meta_1_athena_5100	28214	26796	1419	99.93
H1	d__Bacteria|p__Bacteroidetes|c__Bacteroidia|o__Bacteroidales|f__Tannerellaceae|g__Parabacteroides|s__Parabacteroides_sp._CT06	gnl|X|Human_meta_1_athena_4397	61851	63268	d__Bacteria|p__Bacteroidetes|c__Bacteroidia|o__Bacteroidales|f__Tannerellaceae|g__Parabacteroides|s__Parabacteroides_distasonis	gnl|X|Human_meta_1_athena_9274	75935	74518	1418	99.93
H1	d__Bacteria|p__Firmicutes|c__Clostridia|o__Clostridiales|f__Eubacteriaceae|g__Eubacterium|s__[Eubacterium]_eligens	gnl|X|Human_meta_1_athena_4402	57668	58320	d__Bacteria|p__Firmicutes|c__Clostridia|o__Clostridiales|f__Ruminococcaceae|g__Ruminococcus|s__Ruminococcus_champanellensis	gnl|X|Human_meta_1_athena_8851	68746	68094	653	99.85
H1	d__Bacteria|p__Firmicutes|c__Clostridia|o__Clostridiales|f__Eubacteriaceae|g__Eubacterium|s__[Eubacterium]_eligens	gnl|X|Human_meta_1_athena_4402	57668	58320	d__Bacteria|p__Firmicutes|c__Clostridia|o__Clostridiales|f__Lachnospiraceae|g__Roseburia|s__Roseburia_hominis	gnl|X|Human_meta_1_athena_6909	40455	41107	653	99.39
H1	d__Bacteria|p__Actinobacteria|c__Actinobacteria|o__Bifidobacteriales|f__Bifidobacteriaceae|g__Bifidobacterium|s__Bifidobacterium_longum	gnl|X|Human_meta_1_athena_4405	99135	105179	d__Bacteria|p__Firmicutes|c__Clostridia|o__Clostridiales|f__Lachnospiraceae|s__[Eubacterium]_rectale	gnl|X|Human_meta_1_athena_5507	505528	511572	6045	99.95
H1	d__Bacteria|p__Actinobacteria|c__Actinobacteria|o__Bifidobacteriales|f__Bifidobacteriaceae|g__Bifidobacterium|s__Bifidobacterium_longum	gnl|X|Human_meta_1_athena_4405	99385	105179	d__Bacteria|p__Firmicutes|c__Clostridia|o__Clostridiales|f__Lachnospiraceae|g__Roseburia|s__Roseburia_hominis	gnl|X|Human_meta_1_athena_4924	92578	86784	5795	99.97
H1	d__Bacteria|p__Actinobacteria|c__Actinobacteria|o__Bifidobacteriales|f__Bifidobacteriaceae|g__Bifidobacterium|s__Bifidobacterium_longum	gnl|X|Human_meta_1_athena_4405	99135	103246	d__Bacteria|p__Firmicutes|c__Clostridia|o__Clostridiales|f__Lachnospiraceae|g__Roseburia|s__Roseburia_hominis	gnl|X|Human_meta_1_athena_6204	65017	69128	4112	99.9
H1	d__Bacteria|p__Firmicutes|c__Erysipelotrichia|o__Erysipelotrichales|f__Erysipelotrichaceae|g__Faecalitalea|s__Faecalitalea_cylindroides	gnl|X|Human_meta_1_athena_4407	190090	192862	d__Bacteria|p__Firmicutes|c__Clostridia|o__Clostridiales|f__Lachnospiraceae|g__Lachnoclostridium|s__Lachnoclostridium_phocaeense	gnl|X|Human_meta_1_athena_5611	163715	160943	2773	99.96
H1	d__Bacteria|p__Firmicutes|c__Erysipelotrichia|o__Erysipelotrichales|f__Erysipelotrichaceae|g__Faecalitalea|s__Faecalitalea_cylindroides	gnl|X|Human_meta_1_athena_4407	190091	192863	d__Bacteria|p__Firmicutes|c__Clostridia|o__Clostridiales|f__Lachnospiraceae|s__[Eubacterium]_rectale	gnl|X|Human_meta_1_athena_8626	92401	95173	2773	99.86
H1	d__Bacteria|p__Firmicutes|c__Erysipelotrichia|o__Erysipelotrichales|f__Erysipelotrichaceae|g__Faecalitalea|s__Faecalitalea_cylindroides	gnl|X|Human_meta_1_athena_4407	190091	192863	d__Bacteria|p__Firmicutes|c__Clostridia|o__Clostridiales|f__Lachnospiraceae|g__Roseburia|s__Roseburia_hominis	gnl|X|Human_meta_1_athena_4924	227449	224677	2773	99.86
H1	d__Bacteria|p__Firmicutes|c__Erysipelotrichia|o__Erysipelotrichales|f__Erysipelotrichaceae|g__Faecalitalea|s__Faecalitalea_cylindroides	gnl|X|Human_meta_1_athena_4407	190090	192827	d__Bacteria|p__Firmicutes|c__Clostridia|o__Clostridiales|f__Lachnospiraceae|g__Roseburia|s__Roseburia_hominis	gnl|X|Human_meta_1_athena_5986	221688	224425	2738	100
H1	d__Bacteria|p__Firmicutes|c__Erysipelotrichia|o__Erysipelotrichales|f__Erysipelotrichaceae|g__Faecalitalea|s__Faecalitalea_cylindroides	gnl|X|Human_meta_1_athena_4407	15479	17116	d__Bacteria|p__Firmicutes|c__Clostridia|o__Clostridiales|f__Lachnospiraceae|g__Roseburia|s__Roseburia_hominis	gnl|X|Human_meta_1_athena_12393	8654	10291	1638	99.45
H1	d__Bacteria|p__Firmicutes|c__Erysipelotrichia|o__Erysipelotrichales|f__Erysipelotrichaceae|g__Faecalitalea|s__Faecalitalea_cylindroides	gnl|X|Human_meta_1_athena_4407	70728	72336	d__Bacteria|p__Firmicutes|c__Clostridia|o__Clostridiales|f__Lachnospiraceae|s__[Eubacterium]_rectale	gnl|X|Human_meta_1_athena_5610	279009	280617	1609	99.88
H1	d__Bacteria|p__Firmicutes|c__Erysipelotrichia|o__Erysipelotrichales|f__Erysipelotrichaceae|g__Faecalitalea|s__Faecalitalea_cylindroides	gnl|X|Human_meta_1_athena_4407	70727	72335	d__Bacteria|p__Firmicutes|c__Clostridia|o__Clostridiales|f__Lachnospiraceae|s__[Eubacterium]_rectale	gnl|X|Human_meta_1_athena_4600	74956	76564	1609	99.88
H1	d__Bacteria|p__Firmicutes|c__Erysipelotrichia|o__Erysipelotrichales|f__Erysipelotrichaceae|g__Faecalitalea|s__Faecalitalea_cylindroides	gnl|X|Human_meta_1_athena_4407	15479	17019	d__Bacteria|p__Firmicutes|c__Clostridia|o__Clostridiales|f__Lachnospiraceae|s__[Eubacterium]_rectale	gnl|X|Human_meta_1_athena_4600	187020	185480	1541	99.61
H1	d__Bacteria|p__Firmicutes|c__Erysipelotrichia|o__Erysipelotrichales|f__Erysipelotrichaceae|g__Faecalitalea|s__Faecalitalea_cylindroides	gnl|X|Human_meta_1_athena_4407	70727	72334	d__Bacteria|p__Firmicutes|c__Clostridia|o__Clostridiales|f__Lachnospiraceae|s__[Eubacterium]_rectale	gnl|X|Human_meta_1_athena_9534	59400	61007	1608	99.88
H1	d__Bacteria|p__Firmicutes|c__Erysipelotrichia|o__Erysipelotrichales|f__Erysipelotrichaceae|g__Faecalitalea|s__Faecalitalea_cylindroides	gnl|X|Human_meta_1_athena_4407	15479	17018	d__Bacteria|p__Firmicutes|c__Clostridia|o__Clostridiales|f__Lachnospiraceae|s__[Eubacterium]_rectale	gnl|X|Human_meta_1_athena_4382	15845	14307	1540	99.35
H1	d__Bacteria|p__Firmicutes|c__Erysipelotrichia|o__Erysipelotrichales|f__Erysipelotrichaceae|g__Faecalitalea|s__Faecalitalea_cylindroides	gnl|X|Human_meta_1_athena_4407	190090	191474	d__Bacteria|p__Firmicutes|c__Clostridia|o__Clostridiales|f__Lachnospiraceae|g__Roseburia|s__Roseburia_hominis	gnl|X|Human_meta_1_athena_5074	1385	1	1385	99.57
H1	d__Bacteria|p__Proteobacteria|c__Betaproteobacteria|o__Burkholderiales|s__Burkholderiales_bacterium_YL45	gnl|X|Human_meta_1_athena_4409	27863	29095	d__Bacteria|p__Firmicutes|c__Bacilli|o__Bacillales|f__Paenibacillaceae|g__Paenibacillus|s__Paenibacillus_swuensis	gnl|X|Human_meta_1_athena_6626	3051	1819	1234	99.59
H1	d__Bacteria|p__Firmicutes|c__Clostridia|o__Clostridiales|f__Lachnospiraceae|s__[Eubacterium]_rectale	gnl|X|Human_meta_1_athena_4416	304702	316386	d__Bacteria|p__Firmicutes|c__Clostridia|o__Clostridiales|f__Lachnospiraceae|g__Roseburia|s__Roseburia_hominis	gnl|X|Human_meta_1_athena_10401	24653	36337	11685	99.87
H1	d__Bacteria|p__Firmicutes|c__Clostridia|o__Clostridiales|f__Lachnospiraceae|s__[Eubacterium]_rectale	gnl|X|Human_meta_1_athena_4416	316425	319646	d__Bacteria|p__Firmicutes|c__Clostridia|o__Clostridiales|f__Lachnospiraceae|g__Roseburia|s__Roseburia_hominis	gnl|X|Human_meta_1_athena_10401	36376	39597	3222	100
H1	d__Bacteria|p__Firmicutes|c__Clostridia|o__Clostridiales|f__Lachnospiraceae|s__[Eubacterium]_rectale	gnl|X|Human_meta_1_athena_4416	264982	269548	d__Bacteria|p__Firmicutes|c__Clostridia|o__Clostridiales|f__Ruminococcaceae|g__Ruminococcus|s__Ruminococcus_bicirculans	gnl|X|Human_meta_1_athena_2138	122029	126595	4567	99.01
H1	d__Bacteria|p__Firmicutes|c__Clostridia|o__Clostridiales|f__Lachnospiraceae|s__[Eubacterium]_rectale	gnl|X|Human_meta_1_athena_4416	283103	285023	d__Bacteria|p__Firmicutes|c__Clostridia|o__Clostridiales|f__Eubacteriaceae|g__Eubacterium|s__[Eubacterium]_eligens	gnl|X|Human_meta_1_athena_13013	120578	118661	1921	99.64
H1	d__Bacteria|p__Firmicutes|c__Clostridia|o__Clostridiales|f__Lachnospiraceae|s__[Eubacterium]_rectale	gnl|X|Human_meta_1_athena_4416	283104	285023	d__Bacteria|p__Firmicutes|c__Clostridia|o__Clostridiales|f__Eubacteriaceae|g__Eubacterium|s__[Eubacterium]_eligens	gnl|X|Human_meta_1_athena_13013	87779	85864	1920	99.27
H1	d__Bacteria|p__Firmicutes|c__Clostridia|o__Clostridiales|f__Lachnospiraceae|s__[Eubacterium]_rectale	gnl|X|Human_meta_1_athena_4416	188254	189595	d__Bacteria|p__Firmicutes|c__Clostridia|o__Clostridiales|f__Lachnospiraceae|g__Roseburia|s__Roseburia_hominis	gnl|X|Human_meta_1_athena_7082	42892	41551	1342	100
H1	d__Bacteria|p__Firmicutes|c__Clostridia|o__Clostridiales|f__Lachnospiraceae|s__[Eubacterium]_rectale	gnl|X|Human_meta_1_athena_4416	268381	269745	d__Bacteria|p__Firmicutes|c__Clostridia|o__Clostridiales|f__Eubacteriaceae|g__Eubacterium|s__[Eubacterium]_eligens	gnl|X|Human_meta_1_athena_10094	15214	13850	1365	99.56
H1	d__Bacteria|p__Firmicutes|c__Clostridia|o__Clostridiales|f__Lachnospiraceae|s__[Eubacterium]_rectale	gnl|X|Human_meta_1_athena_4416	188254	189594	d__Bacteria|p__Firmicutes|c__Clostridia|o__Clostridiales|f__Lachnospiraceae|g__Blautia|s__Blautia_hansenii	gnl|X|Human_meta_1_athena_7898	93430	92090	1341	100
H1	d__Bacteria|p__Bacteroidetes|c__Bacteroidia|o__Bacteroidales|f__Bacteroidaceae|g__Bacteroides|s__Bacteroides_vulgatus	gnl|X|Human_meta_1_athena_4425	204522	205076	d__Bacteria|p__Bacteroidetes|c__Bacteroidia|o__Bacteroidales|f__Bacteroidaceae|g__Bacteroides|s__Bacteroides_dorei	gnl|X|Human_meta_1_athena_35	1	555	555	99.46
H1	d__Bacteria|p__Bacteroidetes|c__Bacteroidia|o__Bacteroidales|f__Bacteroidaceae|g__Bacteroides|s__Bacteroides_vulgatus	gnl|X|Human_meta_1_athena_4426	56716	57277	d__Bacteria|p__Bacteroidetes|c__Bacteroidia|o__Bacteroidales|f__Bacteroidaceae|g__Bacteroides|s__Bacteroides_dorei	gnl|X|Human_meta_1_athena_35	1	562	562	99.29
H1	d__Bacteria|p__Bacteroidetes|c__Bacteroidia|o__Bacteroidales|f__Bacteroidaceae|g__Bacteroides|s__Bacteroides_vulgatus	gnl|X|Human_meta_1_athena_4441	1	1063	d__Bacteria|p__Bacteroidetes|c__Bacteroidia|o__Bacteroidales|f__Bacteroidaceae|g__Bacteroides|s__Bacteroides_caccae	gnl|X|Human_meta_1_athena_12331	4922	3860	1063	100
H1	d__Bacteria|p__Bacteroidetes|c__Bacteroidia|o__Bacteroidales|f__Bacteroidaceae|g__Bacteroides|s__Bacteroides_vulgatus	gnl|X|Human_meta_1_athena_4441	1	1063	d__Bacteria|p__Bacteroidetes|c__Bacteroidia|o__Bacteroidales|f__Bacteroidaceae|g__Bacteroides|s__Bacteroides_thetaiotaomicron	gnl|X|Human_meta_1_athena_9068	335	1397	1063	100
H1	d__Bacteria|p__Bacteroidetes|c__Bacteroidia|o__Bacteroidales|f__Bacteroidaceae|g__Bacteroides|s__Bacteroides_vulgatus	gnl|X|Human_meta_1_athena_4441	1	1063	d__Bacteria|p__Bacteroidetes|c__Bacteroidia|o__Bacteroidales|f__Bacteroidaceae|g__Bacteroides|s__Bacteroides_thetaiotaomicron	gnl|X|Human_meta_1_athena_7566	82473	83535	1063	100
H1	d__Bacteria|p__Bacteroidetes|c__Bacteroidia|o__Bacteroidales|f__Bacteroidaceae|g__Bacteroides|s__Bacteroides_vulgatus	gnl|X|Human_meta_1_athena_4441	1	1063	d__Bacteria|p__Bacteroidetes|c__Bacteroidia|o__Bacteroidales|f__Bacteroidaceae|g__Bacteroides|s__Bacteroides_thetaiotaomicron	gnl|X|Human_meta_1_athena_7566	146291	145229	1063	100
H1	d__Bacteria|p__Bacteroidetes|c__Bacteroidia|o__Bacteroidales|f__Bacteroidaceae|g__Bacteroides|s__Bacteroides_vulgatus	gnl|X|Human_meta_1_athena_4441	1	1063	d__Bacteria|p__Bacteroidetes|c__Bacteroidia|o__Bacteroidales|f__Bacteroidaceae|g__Bacteroides|s__Bacteroides_thetaiotaomicron	gnl|X|Human_meta_1_athena_9566	56236	57298	1063	99.91
H1	d__Bacteria|p__Bacteroidetes|c__Bacteroidia|o__Bacteroidales|f__Bacteroidaceae|g__Bacteroides|s__Bacteroides_vulgatus	gnl|X|Human_meta_1_athena_4441	1	1063	d__Bacteria|p__Bacteroidetes|c__Bacteroidia|o__Bacteroidales|f__Bacteroidaceae|g__Bacteroides|s__Bacteroides_thetaiotaomicron	gnl|X|Human_meta_1_athena_6436	14056	15118	1063	99.91
H1	d__Bacteria|p__Bacteroidetes|c__Bacteroidia|o__Bacteroidales|f__Bacteroidaceae|g__Bacteroides|s__Bacteroides_thetaiotaomicron	gnl|X|Human_meta_1_athena_4443	96173	98717	d__Bacteria|p__Bacteroidetes|c__Bacteroidia|o__Bacteroidales|f__Bacteroidaceae|g__Bacteroides|s__Bacteroides_caccae	gnl|X|Human_meta_1_athena_11872	16533	19077	2545	99.76
H1	d__Bacteria|p__Bacteroidetes|c__Bacteroidia|o__Bacteroidales|f__Bacteroidaceae|g__Bacteroides|s__Bacteroides_ovatus	gnl|X|Human_meta_1_athena_4449	1	4530	d__Bacteria|p__Bacteroidetes|c__Bacteroidia|o__Bacteroidales|f__Bacteroidaceae|g__Bacteroides|s__Bacteroides_caccae	gnl|X|Human_meta_1_athena_9056	14015	9486	4531	99.27
H1	d__Bacteria|p__Bacteroidetes|c__Bacteroidia|o__Bacteroidales|f__Bacteroidaceae|g__Bacteroides|s__Bacteroides_ovatus	gnl|X|Human_meta_1_athena_4453	226948	235875	d__Bacteria|p__Bacteroidetes|c__Bacteroidia|o__Bacteroidales|f__Bacteroidaceae|g__Bacteroides|s__Bacteroides_caccae	gnl|X|Human_meta_1_athena_1467	5929	14857	8929	99.98
H1	d__Bacteria|p__Bacteroidetes|c__Bacteroidia|o__Bacteroidales|f__Bacteroidaceae|g__Bacteroides|s__Bacteroides_ovatus	gnl|X|Human_meta_1_athena_4453	226921	235875	d__Bacteria|p__Bacteroidetes|c__Bacteroidia|o__Bacteroidales|f__Rikenellaceae|g__Alistipes|s__Alistipes_shahii	gnl|X|Human_meta_1_athena_9575	218871	227827	8957	99.92
H1	d__Bacteria|p__Bacteroidetes|c__Bacteroidia|o__Bacteroidales|f__Bacteroidaceae|g__Bacteroides|s__Bacteroides_ovatus	gnl|X|Human_meta_1_athena_4453	226948	235849	d__Bacteria|p__Bacteroidetes|c__Bacteroidia|o__Bacteroidales|f__Rikenellaceae|g__Alistipes|s__Alistipes_shahii	gnl|X|Human_meta_1_athena_3142	24394	15489	8909	99.25
H1	d__Bacteria|p__Bacteroidetes|c__Bacteroidia|o__Bacteroidales|f__Bacteroidaceae|g__Bacteroides|s__Bacteroides_ovatus	gnl|X|Human_meta_1_athena_4453	148756	151484	d__Bacteria|p__Bacteroidetes|c__Bacteroidia|o__Bacteroidales|f__Bacteroidaceae|g__Bacteroides|s__Bacteroides_vulgatus	gnl|X|Human_meta_1_athena_6457	271532	274261	2730	99.38
H1	d__Bacteria|p__Bacteroidetes|c__Bacteroidia|o__Bacteroidales|f__Bacteroidaceae|g__Bacteroides|s__Bacteroides_ovatus	gnl|X|Human_meta_1_athena_4453	225474	226932	d__Bacteria|p__Bacteroidetes|c__Bacteroidia|o__Bacteroidales|f__Bacteroidaceae|g__Bacteroides|s__Bacteroides_caecimuris	gnl|X|Human_meta_1_athena_5109	59422	57967	1459	99.66
H1	d__Bacteria|p__Bacteroidetes|c__Bacteroidia|o__Bacteroidales|f__Bacteroidaceae|g__Bacteroides|s__Bacteroides_ovatus	gnl|X|Human_meta_1_athena_4453	226921	228844	d__Bacteria|p__Bacteroidetes|c__Bacteroidia|o__Bacteroidales|f__Bacteroidaceae|g__Bacteroides|s__Bacteroides_cellulosilyticus	gnl|X|Human_meta_1_athena_5766	9483	11407	1925	99.64
H1	d__Bacteria|p__Cyanobacteria|o__Synechococcales|f__Synechococcaceae|g__Synechococcus|s__Synechococcus_sp._WH_7803	gnl|X|Human_meta_1_athena_4457	1	1023	d__Bacteria|p__Firmicutes|c__Clostridia|o__Clostridiales|f__Lachnospiraceae|g__Lachnoclostridium|s__[Clostridium]_bolteae	gnl|X|Human_meta_1_athena_4983	308977	307955	1023	100
H1	d__Bacteria|p__Firmicutes|c__Clostridia|o__Clostridiales|f__Peptostreptococcaceae|g__Clostridioides|s__Clostridioides_difficile	gnl|X|Human_meta_1_athena_4487	4168	4828	d__Bacteria|p__Firmicutes|c__Clostridia|o__Clostridiales|f__Lachnospiraceae|g__Roseburia|s__Roseburia_hominis	gnl|X|Human_meta_1_athena_7577	13807	14467	661	100
H1	d__Bacteria|p__Bacteroidetes|c__Bacteroidia|o__Bacteroidales|f__Bacteroidaceae|g__Bacteroides|s__Bacteroides_ovatus	gnl|X|Human_meta_1_athena_4492	110169	110917	d__Bacteria|p__Bacteroidetes|c__Bacteroidia|o__Bacteroidales|f__Bacteroidaceae|g__Bacteroides|s__Bacteroides_caecimuris	gnl|X|Human_meta_1_athena_5354	99039	98291	749	99.73
H1	d__Bacteria|p__Bacteroidetes|c__Bacteroidia|o__Bacteroidales|f__Bacteroidaceae|g__Bacteroides|s__Bacteroides_ovatus	gnl|X|Human_meta_1_athena_4492	1	1046	d__Bacteria|p__Bacteroidetes|c__Bacteroidia|o__Bacteroidales|f__Bacteroidaceae|g__Bacteroides|s__Bacteroides_caecimuris	gnl|X|Human_meta_1_athena_4640	22503	21458	1046	99.9
H1	d__Bacteria|p__Firmicutes|c__Erysipelotrichia|o__Erysipelotrichales|f__Erysipelotrichaceae|g__Faecalibaculum|s__Faecalibaculum_rodentium	gnl|X|Human_meta_1_athena_4500	59983	61856	d__Bacteria|p__Firmicutes|c__Clostridia|o__Clostridiales|f__Lachnospiraceae|s__[Eubacterium]_rectale	gnl|X|Human_meta_1_athena_8731	167101	165228	1875	99.2
H1	d__Bacteria|p__Firmicutes|c__Erysipelotrichia|o__Erysipelotrichales|f__Erysipelotrichaceae|g__Faecalibaculum|s__Faecalibaculum_rodentium	gnl|X|Human_meta_1_athena_4500	465928	466689	d__Bacteria|p__Firmicutes|c__Clostridia|o__Clostridiales|f__Lachnospiraceae|g__Roseburia|s__Roseburia_hominis	gnl|X|Human_meta_1_athena_6860	407188	406427	762	100
H1	d__Bacteria|p__Firmicutes|c__Erysipelotrichia|o__Erysipelotrichales|f__Erysipelotrichaceae|g__Faecalibaculum|s__Faecalibaculum_rodentium	gnl|X|Human_meta_1_athena_4500	130691	131453	d__Bacteria|p__Firmicutes|c__Clostridia|o__Clostridiales|f__Lachnospiraceae|g__Roseburia|s__Roseburia_hominis	gnl|X|Human_meta_1_athena_6860	407188	406426	763	99.87
H1	d__Bacteria|p__Firmicutes|c__Erysipelotrichia|o__Erysipelotrichales|f__Erysipelotrichaceae|g__Faecalibaculum|s__Faecalibaculum_rodentium	gnl|X|Human_meta_1_athena_4500	59985	61795	d__Bacteria|p__Firmicutes|c__Clostridia|o__Clostridiales|f__Lachnospiraceae|g__Roseburia|s__Roseburia_hominis	gnl|X|Human_meta_1_athena_11361	299420	297609	1812	99.5
H1	d__Bacteria|p__Firmicutes|c__Erysipelotrichia|o__Erysipelotrichales|f__Erysipelotrichaceae|g__Faecalibaculum|s__Faecalibaculum_rodentium	gnl|X|Human_meta_1_athena_4500	282941	284687	d__Bacteria|p__Firmicutes|c__Clostridia|o__Clostridiales|f__Lachnospiraceae|g__Roseburia|s__Roseburia_hominis	gnl|X|Human_meta_1_athena_11361	80809	82555	1747	100
H1	d__Bacteria|p__Firmicutes|c__Clostridia|o__Clostridiales|f__Lachnospiraceae|g__Lachnoclostridium|s__Lachnoclostridium_phocaeense	gnl|X|Human_meta_1_athena_4501	1	3550	d__Bacteria|p__Firmicutes|c__Clostridia|o__Clostridiales|f__Lachnospiraceae|g__Blautia|s__Blautia_hansenii	gnl|X|Human_meta_1_athena_5739	123057	126608	3552	99.66
H1	d__Bacteria|p__Bacteroidetes|c__Bacteroidia|o__Bacteroidales|f__Bacteroidaceae|g__Bacteroides|s__Bacteroides_ovatus	gnl|X|Human_meta_1_athena_4508	24738	29280	d__Bacteria|p__Bacteroidetes|c__Bacteroidia|o__Bacteroidales|f__Bacteroidaceae|g__Bacteroides|s__Bacteroides_thetaiotaomicron	gnl|X|Human_meta_1_athena_5508	71248	66705	4544	99.27
H1	d__Bacteria|p__Bacteroidetes|c__Bacteroidia|o__Bacteroidales|f__Bacteroidaceae|g__Bacteroides|s__Bacteroides_ovatus	gnl|X|Human_meta_1_athena_4508	23741	24684	d__Bacteria|p__Bacteroidetes|c__Bacteroidia|o__Bacteroidales|f__Bacteroidaceae|g__Bacteroides|s__Bacteroides_thetaiotaomicron	gnl|X|Human_meta_1_athena_5508	72245	71302	944	99.05
H1	d__Bacteria|p__Firmicutes|c__Clostridia|o__Clostridiales|g__Intestinimonas|s__Intestinimonas_butyriciproducens	gnl|X|Human_meta_1_athena_4511	83755	84415	d__Bacteria|p__Proteobacteria	gnl|X|Human_meta_1_athena_7439	31766	32426	661	99.7
H1	d__Bacteria|p__Firmicutes|c__Clostridia|o__Clostridiales|g__Intestinimonas|s__Intestinimonas_butyriciproducens	gnl|X|Human_meta_1_athena_4511	83755	84515	d__Bacteria|p__Firmicutes|c__Clostridia|o__Clostridiales|f__Lachnospiraceae|s__[Eubacterium]_rectale	gnl|X|Human_meta_1_athena_3915	16345	17105	761	100
H1	d__Bacteria|p__Firmicutes|c__Clostridia|o__Clostridiales|g__Intestinimonas|s__Intestinimonas_butyriciproducens	gnl|X|Human_meta_1_athena_4511	83755	84514	d__Bacteria|p__Proteobacteria|c__Betaproteobacteria|o__Burkholderiales	gnl|X|Human_meta_1_athena_11467	25785	25026	760	100
H1	d__Bacteria|p__Firmicutes|c__Clostridia|o__Clostridiales|g__Intestinimonas|s__Intestinimonas_butyriciproducens	gnl|X|Human_meta_1_athena_4511	83755	84513	d__Bacteria|p__Firmicutes|c__Clostridia|o__Clostridiales|f__Lachnospiraceae|s__[Eubacterium]_rectale	gnl|X|Human_meta_1_athena_1486	9735	10493	759	99.6
H1	d__Bacteria|p__Firmicutes|c__Bacilli|o__Lactobacillales|f__Lactobacillaceae|g__Lactobacillus|s__Lactobacillus_ruminis	gnl|X|Human_meta_1_athena_4516	73252	74323	d__Bacteria|p__Firmicutes|c__Clostridia|o__Clostridiales|f__Lachnospiraceae|g__Roseburia|s__Roseburia_hominis	gnl|X|Human_meta_1_athena_5168	212994	211923	1072	99.72
H1	d__Bacteria|p__Firmicutes|c__Bacilli|o__Lactobacillales|f__Lactobacillaceae|g__Lactobacillus|s__Lactobacillus_ruminis	gnl|X|Human_meta_1_athena_4516	75140	75998	d__Bacteria|p__Firmicutes|c__Clostridia|o__Clostridiales|f__Lachnospiraceae|g__Roseburia|s__Roseburia_hominis	gnl|X|Human_meta_1_athena_5168	210706	209848	859	99.88
H1	d__Bacteria|p__Firmicutes|c__Bacilli|o__Lactobacillales|f__Lactobacillaceae|g__Lactobacillus|s__Lactobacillus_ruminis	gnl|X|Human_meta_1_athena_4516	74390	75150	d__Bacteria|p__Firmicutes|c__Clostridia|o__Clostridiales|f__Lachnospiraceae|g__Roseburia|s__Roseburia_hominis	gnl|X|Human_meta_1_athena_5168	211856	211096	761	99.87
H1	d__Bacteria|p__Firmicutes|c__Bacilli|o__Lactobacillales|f__Lactobacillaceae|g__Lactobacillus|s__Lactobacillus_ruminis	gnl|X|Human_meta_1_athena_4516	5190	5832	d__Bacteria|p__Firmicutes|c__Clostridia|o__Clostridiales|f__Lachnospiraceae|g__Anaerostipes|s__Anaerostipes_hadrus	gnl|X|Human_meta_1_athena_11655	563	1205	643	99.07
H1	d__Bacteria|p__Bacteroidetes|c__Bacteroidia|o__Bacteroidales|f__Bacteroidaceae|g__Bacteroides|s__Bacteroides_vulgatus	gnl|X|Human_meta_1_athena_4523	123986	132276	d__Bacteria|p__Bacteroidetes|c__Bacteroidia|o__Bacteroidales|f__Bacteroidaceae|g__Bacteroides|s__Bacteroides_helcogenes	gnl|X|Human_meta_1_athena_8071	290613	298904	8292	99.99
H1	d__Bacteria|p__Bacteroidetes|c__Bacteroidia|o__Bacteroidales|f__Bacteroidaceae|g__Bacteroides|s__Bacteroides_cellulosilyticus	gnl|X|Human_meta_1_athena_4532	98704	99331	d__Bacteria|p__Bacteroidetes|c__Bacteroidia|o__Bacteroidales|f__Bacteroidaceae|g__Bacteroides|s__Bacteroides_thetaiotaomicron	gnl|X|Human_meta_1_athena_8114	266183	266810	628	99.84
H1	d__Bacteria|p__Bacteroidetes|c__Bacteroidia|o__Bacteroidales|f__Bacteroidaceae|g__Bacteroides|s__Bacteroides_cellulosilyticus	gnl|X|Human_meta_1_athena_4533	93438	94586	d__Bacteria|p__Bacteroidetes|c__Bacteroidia|o__Bacteroidales|f__Bacteroidaceae|g__Bacteroides|s__Bacteroides_vulgatus	gnl|X|Human_meta_1_athena_8093	8538	9686	1149	100
H1	d__Bacteria|p__Bacteroidetes|c__Bacteroidia|o__Bacteroidales|f__Bacteroidaceae|g__Bacteroides|s__Bacteroides_ovatus	gnl|X|Human_meta_1_athena_4543	111456	114134	d__Bacteria|p__Bacteroidetes|c__Bacteroidia|o__Bacteroidales|f__Bacteroidaceae|g__Bacteroides|s__Bacteroides_caecimuris	gnl|X|Human_meta_1_athena_5253	43868	46546	2679	99.33
H1	d__Bacteria|p__Bacteroidetes|c__Bacteroidia|o__Bacteroidales|f__Bacteroidaceae|g__Bacteroides|s__Bacteroides_ovatus	gnl|X|Human_meta_1_athena_4543	67292	68691	d__Bacteria|p__Bacteroidetes|c__Bacteroidia|o__Bacteroidales|f__Bacteroidaceae|g__Bacteroides|s__Bacteroides_caecimuris	gnl|X|Human_meta_1_athena_5253	51151	52550	1400	99.79
H1	d__Bacteria|p__Bacteroidetes|c__Bacteroidia|o__Bacteroidales|f__Bacteroidaceae|g__Bacteroides|s__Bacteroides_ovatus	gnl|X|Human_meta_1_athena_4543	3302	7084	d__Bacteria|p__Bacteroidetes|c__Bacteroidia|o__Bacteroidales|f__Prevotellaceae|g__Prevotella|s__Prevotella_melaninogenica	gnl|X|Human_meta_1_athena_9701	52780	48998	3783	100
H1	d__Bacteria|p__Bacteroidetes|c__Bacteroidia|o__Bacteroidales|f__Bacteroidaceae|g__Bacteroides|s__Bacteroides_ovatus	gnl|X|Human_meta_1_athena_4543	3814	7084	d__Bacteria|p__Bacteroidetes|c__Bacteroidia|o__Bacteroidales|f__Bacteroidaceae|g__Bacteroides|s__Bacteroides_cellulosilyticus	gnl|X|Human_meta_1_athena_8005	146067	149337	3271	100
H1	d__Bacteria|p__Bacteroidetes|c__Bacteroidia|o__Bacteroidales|f__Bacteroidaceae|g__Bacteroides|s__Bacteroides_ovatus	gnl|X|Human_meta_1_athena_4543	3302	3821	d__Bacteria|p__Bacteroidetes|c__Bacteroidia|o__Bacteroidales|f__Bacteroidaceae|g__Bacteroides|s__Bacteroides_cellulosilyticus	gnl|X|Human_meta_1_athena_8005	144301	144820	520	100
H1	d__Bacteria|p__Bacteroidetes|c__Bacteroidia|o__Bacteroidales|f__Bacteroidaceae|g__Bacteroides|s__Bacteroides_ovatus	gnl|X|Human_meta_1_athena_4543	67294	68692	d__Bacteria|p__Bacteroidetes|c__Bacteroidia|o__Bacteroidales|f__Bacteroidaceae|g__Bacteroides|s__Bacteroides_caecimuris	gnl|X|Human_meta_1_athena_9381	9077	10475	1399	99.71
H1	d__Bacteria|p__Bacteroidetes|c__Bacteroidia|o__Bacteroidales|f__Bacteroidaceae|g__Bacteroides|s__Bacteroides_ovatus	gnl|X|Human_meta_1_athena_4543	67294	68691	d__Bacteria|p__Bacteroidetes|c__Bacteroidia|o__Bacteroidales|f__Bacteroidaceae|g__Bacteroides|s__Bacteroides_caecimuris	gnl|X|Human_meta_1_athena_3463	43943	45340	1398	99.71
H1	d__Bacteria|p__Bacteroidetes|c__Bacteroidia|o__Bacteroidales|f__Bacteroidaceae|g__Bacteroides|s__Bacteroides_ovatus	gnl|X|Human_meta_1_athena_4543	67292	67855	d__Bacteria|p__Bacteroidetes|c__Bacteroidia|o__Bacteroidales|f__Bacteroidaceae|g__Bacteroides|s__Bacteroides_caecimuris	gnl|X|Human_meta_1_athena_12784	1697	2260	564	99.29
H1	d__Bacteria|p__Firmicutes|c__Clostridia|o__Clostridiales|f__Lachnospiraceae|s__[Eubacterium]_rectale	gnl|X|Human_meta_1_athena_4552	254566	256445	d__Bacteria|p__Firmicutes|c__Clostridia|o__Clostridiales|f__Eubacteriaceae|g__Eubacterium|s__[Eubacterium]_hallii	gnl|X|Human_meta_1_athena_409	131733	129854	1880	100
H1	d__Bacteria|p__Firmicutes|c__Clostridia|o__Clostridiales|f__Lachnospiraceae|s__[Eubacterium]_rectale	gnl|X|Human_meta_1_athena_4552	204490	206168	d__Bacteria|p__Firmicutes|c__Clostridia|o__Clostridiales|f__Eubacteriaceae|g__Eubacterium|s__[Eubacterium]_hallii	gnl|X|Human_meta_1_athena_409	195274	196952	1679	99.94
H1	d__Bacteria|p__Firmicutes|c__Clostridia|o__Clostridiales|f__Lachnospiraceae|s__[Eubacterium]_rectale	gnl|X|Human_meta_1_athena_4552	104100	105778	d__Bacteria|p__Firmicutes|c__Clostridia|o__Clostridiales|f__Eubacteriaceae|g__Eubacterium|s__[Eubacterium]_hallii	gnl|X|Human_meta_1_athena_409	196952	195274	1679	99.7
H1	d__Bacteria|p__Firmicutes|c__Clostridia|o__Clostridiales|f__Lachnospiraceae|s__[Eubacterium]_rectale	gnl|X|Human_meta_1_athena_4552	671202	672862	d__Bacteria|p__Firmicutes|c__Clostridia|o__Clostridiales|f__Lachnospiraceae|g__Roseburia|s__Roseburia_hominis	gnl|X|Human_meta_1_athena_5986	199931	201591	1661	99.64
H1	d__Bacteria|p__Firmicutes|c__Clostridia|o__Clostridiales|f__Lachnospiraceae|s__[Eubacterium]_rectale	gnl|X|Human_meta_1_athena_4552	669680	671082	d__Bacteria|p__Firmicutes|c__Clostridia|o__Clostridiales|f__Lachnospiraceae|g__Roseburia|s__Roseburia_hominis	gnl|X|Human_meta_1_athena_5986	198409	199811	1403	99.64
H1	d__Bacteria|p__Firmicutes|c__Clostridia|o__Clostridiales|f__Lachnospiraceae|s__[Eubacterium]_rectale	gnl|X|Human_meta_1_athena_4552	608808	610149	d__Bacteria|p__Firmicutes|c__Clostridia|o__Clostridiales|f__Lachnospiraceae|g__Roseburia|s__Roseburia_hominis	gnl|X|Human_meta_1_athena_7082	42893	41552	1342	100
H1	d__Bacteria|p__Firmicutes|c__Clostridia|o__Clostridiales|f__Lachnospiraceae|s__[Eubacterium]_rectale	gnl|X|Human_meta_1_athena_4552	625517	626857	d__Bacteria|p__Firmicutes|c__Clostridia|o__Clostridiales|f__Lachnospiraceae|g__Roseburia|s__Roseburia_hominis	gnl|X|Human_meta_1_athena_7082	42892	41552	1341	99.4
H1	d__Bacteria|p__Firmicutes|c__Clostridia|o__Clostridiales|f__Lachnospiraceae|s__[Eubacterium]_rectale	gnl|X|Human_meta_1_athena_4552	254566	255720	d__Bacteria|p__Firmicutes|c__Clostridia|o__Clostridiales|f__Lachnospiraceae|g__Roseburia|s__Roseburia_hominis	gnl|X|Human_meta_1_athena_7082	1155	1	1155	100
H1	d__Bacteria|p__Firmicutes|c__Clostridia|o__Clostridiales|f__Lachnospiraceae|s__[Eubacterium]_rectale	gnl|X|Human_meta_1_athena_4552	608804	610151	d__Bacteria|p__Firmicutes|c__Clostridia|o__Clostridiales|f__Lachnospiraceae|g__Blautia|s__Blautia_hansenii	gnl|X|Human_meta_1_athena_7898	93435	92088	1348	99.93
H1	d__Bacteria|p__Firmicutes|c__Clostridia|o__Clostridiales|f__Lachnospiraceae|s__[Eubacterium]_rectale	gnl|X|Human_meta_1_athena_4552	625517	626857	d__Bacteria|p__Firmicutes|c__Clostridia|o__Clostridiales|f__Lachnospiraceae|g__Blautia|s__Blautia_hansenii	gnl|X|Human_meta_1_athena_7898	93430	92090	1341	99.4
H1	d__Bacteria|p__Proteobacteria|c__Betaproteobacteria|o__Burkholderiales|f__Comamonadaceae|g__Variovorax|s__Variovorax_paradoxus	gnl|X|Human_meta_1_athena_4574	1	754	d__Bacteria|p__Firmicutes|c__Bacilli|o__Bacillales|f__Paenibacillaceae|g__Paenibacillus|s__Paenibacillus_durus	gnl|X|Human_meta_1_athena_5824	10772	11525	754	99.73
H1	d__Bacteria|p__Firmicutes|c__Clostridia|o__Clostridiales|f__Eubacteriaceae|g__Eubacterium|s__Eubacterium_limosum	gnl|X|Human_meta_1_athena_4582	88897	90456	d__Bacteria|p__Firmicutes|c__Clostridia|o__Clostridiales|f__Lachnospiraceae|s__[Eubacterium]_rectale	gnl|X|Human_meta_1_athena_10396	65089	66648	1560	99.87
H1	d__Bacteria|p__Firmicutes|c__Clostridia|o__Clostridiales|f__Eubacteriaceae|g__Eubacterium|s__Eubacterium_limosum	gnl|X|Human_meta_1_athena_4582	88897	90455	d__Bacteria|p__Firmicutes|c__Clostridia|o__Clostridiales|g__Intestinimonas|s__Intestinimonas_butyriciproducens	gnl|X|Human_meta_1_athena_5393	29295	27737	1559	99.87
H1	d__Bacteria|p__Firmicutes|c__Clostridia|o__Clostridiales|f__Eubacteriaceae|g__Eubacterium|s__Eubacterium_limosum	gnl|X|Human_meta_1_athena_4582	88897	90446	d__Bacteria|p__Firmicutes|c__Clostridia|o__Clostridiales|f__Lachnospiraceae|g__Anaerostipes|s__Anaerostipes_hadrus	gnl|X|Human_meta_1_athena_4808	161714	163263	1550	100
H1	d__Bacteria|p__Bacteroidetes|c__Bacteroidia|o__Bacteroidales|f__Bacteroidaceae|g__Bacteroides|s__Bacteroides_ovatus	gnl|X|Human_meta_1_athena_4592	47575	53639	d__Bacteria|p__Bacteroidetes|c__Bacteroidia|o__Bacteroidales|f__Bacteroidaceae|g__Bacteroides|s__Bacteroides_caecimuris	gnl|X|Human_meta_1_athena_5253	59645	65709	6066	99.08
H1	d__Bacteria|p__Firmicutes|c__Clostridia|o__Clostridiales|f__Lachnospiraceae|s__[Eubacterium]_rectale	gnl|X|Human_meta_1_athena_4600	101459	104132	d__Bacteria|p__Firmicutes|c__Clostridia|o__Clostridiales|f__Lachnospiraceae|g__Roseburia|s__Roseburia_hominis	gnl|X|Human_meta_1_athena_5986	104831	107504	2674	100
H1	d__Bacteria|p__Firmicutes|c__Clostridia|o__Clostridiales|f__Lachnospiraceae|s__[Eubacterium]_rectale	gnl|X|Human_meta_1_athena_4600	167669	169748	d__Bacteria|p__Firmicutes|c__Clostridia|o__Clostridiales|f__Lachnospiraceae|g__Roseburia|s__Roseburia_hominis	gnl|X|Human_meta_1_athena_5986	111018	113097	2080	99.95
H1	d__Bacteria|p__Firmicutes|c__Clostridia|o__Clostridiales|f__Lachnospiraceae|s__[Eubacterium]_rectale	gnl|X|Human_meta_1_athena_4600	104129	104673	d__Bacteria|p__Firmicutes|c__Clostridia|o__Clostridiales|f__Lachnospiraceae|g__Roseburia|s__Roseburia_hominis	gnl|X|Human_meta_1_athena_5986	108876	109420	545	99.82
H1	d__Bacteria|p__Firmicutes|c__Clostridia|o__Clostridiales|f__Lachnospiraceae|s__[Eubacterium]_rectale	gnl|X|Human_meta_1_athena_4600	437892	442806	d__Bacteria|p__Firmicutes|c__Clostridia|o__Clostridiales|f__Lachnospiraceae|g__Anaerostipes|s__Anaerostipes_hadrus	gnl|X|Human_meta_1_athena_7049	46370	41455	4916	99.86
H1	d__Bacteria|p__Firmicutes|c__Clostridia|o__Clostridiales|f__Lachnospiraceae|s__[Eubacterium]_rectale	gnl|X|Human_meta_1_athena_4600	439320	442761	d__Bacteria|p__Firmicutes|c__Clostridia|o__Clostridiales|f__Lachnospiraceae|g__Anaerostipes|s__Anaerostipes_hadrus	gnl|X|Human_meta_1_athena_13241	2754	6195	3442	99.8
H1	d__Bacteria|p__Firmicutes|c__Clostridia|o__Clostridiales|f__Lachnospiraceae|s__[Eubacterium]_rectale	gnl|X|Human_meta_1_athena_4600	105509	107168	d__Bacteria|p__Firmicutes|c__Clostridia|o__Clostridiales|f__Lachnospiraceae|g__Lachnoclostridium|s__Lachnoclostridium_phocaeense	gnl|X|Human_meta_1_athena_5611	44244	45903	1660	100
H1	d__Bacteria|p__Firmicutes|c__Clostridia|o__Clostridiales|f__Lachnospiraceae|s__[Eubacterium]_rectale	gnl|X|Human_meta_1_athena_4600	74956	76564	d__Bacteria|p__Firmicutes|c__Erysipelotrichia|o__Erysipelotrichales|f__Erysipelotrichaceae|g__Faecalitalea|s__Faecalitalea_cylindroides	gnl|X|Human_meta_1_athena_4407	70727	72335	1609	99.88
H1	d__Bacteria|p__Firmicutes|c__Clostridia|o__Clostridiales|f__Lachnospiraceae|s__[Eubacterium]_rectale	gnl|X|Human_meta_1_athena_4600	185480	187070	d__Bacteria|p__Firmicutes|c__Erysipelotrichia|o__Erysipelotrichales|f__Erysipelotrichaceae|g__Faecalitalea|s__Faecalitalea_cylindroides	gnl|X|Human_meta_1_athena_4407	17019	15429	1591	99.62
H1	d__Bacteria|p__Firmicutes|c__Clostridia|o__Clostridiales|f__Lachnospiraceae|s__[Eubacterium]_rectale	gnl|X|Human_meta_1_athena_4600	185480	187070	d__Bacteria|p__Firmicutes|c__Clostridia|o__Clostridiales|f__Lachnospiraceae|g__Roseburia|s__Roseburia_hominis	gnl|X|Human_meta_1_athena_12393	10194	8604	1591	99.56
H1	d__Bacteria|p__Firmicutes|c__Bacilli|o__Lactobacillales|f__Enterococcaceae|g__Enterococcus|s__Enterococcus_faecium	gnl|X|Human_meta_1_athena_4601	417	1216	d__Bacteria|p__Firmicutes|c__Clostridia|o__Clostridiales|f__Eubacteriaceae|g__Eubacterium|s__[Eubacterium]_hallii	gnl|X|Human_meta_1_athena_12953	62582	61783	800	99.12
H1	d__Bacteria|p__Firmicutes|c__Clostridia|o__Clostridiales|f__Peptostreptococcaceae|g__Clostridioides|s__Clostridioides_difficile	gnl|X|Human_meta_1_athena_4604	5111	6949	d__Bacteria|p__Firmicutes|c__Clostridia|o__Clostridiales|f__Lachnospiraceae|g__Lachnoclostridium|s__[Clostridium]_saccharolyticum	gnl|X|Human_meta_1_athena_5038	1961	123	1839	99.02
H1	d__Bacteria|p__Firmicutes|c__Clostridia|o__Clostridiales|f__Peptostreptococcaceae|g__Clostridioides|s__Clostridioides_difficile	gnl|X|Human_meta_1_athena_4604	5167	6949	d__Bacteria|p__Firmicutes|c__Clostridia|o__Clostridiales|f__Lachnospiraceae|g__Roseburia|s__Roseburia_hominis	gnl|X|Human_meta_1_athena_6370	2327	544	1784	99.38
H1	d__Bacteria|p__Firmicutes|c__Clostridia|o__Clostridiales|f__Ruminococcaceae|g__Ruminococcus|s__Ruminococcus_champanellensis	gnl|X|Human_meta_1_athena_4608	420	1726	d__Bacteria|p__Firmicutes|c__Clostridia|o__Clostridiales|f__Oscillospiraceae|g__Oscillibacter|s__Oscillibacter_valericigenes	gnl|X|Human_meta_1_athena_10460	1	1307	1307	100
H1	d__Bacteria|p__Bacteroidetes|c__Bacteroidia|o__Bacteroidales|f__Bacteroidaceae|g__Bacteroides|s__Bacteroides_ovatus	gnl|X|Human_meta_1_athena_4621	134230	135420	d__Bacteria|p__Bacteroidetes|c__Bacteroidia|o__Bacteroidales|f__Bacteroidaceae|g__Bacteroides|s__Bacteroides_caecimuris	gnl|X|Human_meta_1_athena_4640	3232	2042	1191	100
H1	d__Bacteria|p__Bacteroidetes|c__Bacteroidia|o__Bacteroidales|f__Bacteroidaceae|g__Bacteroides|s__Bacteroides_ovatus	gnl|X|Human_meta_1_athena_4621	57422	58505	d__Bacteria|p__Bacteroidetes|c__Bacteroidia|o__Bacteroidales|f__Bacteroidaceae|g__Bacteroides|s__Bacteroides_caecimuris	gnl|X|Human_meta_1_athena_4640	22541	21458	1084	100
H1	d__Bacteria|p__Bacteroidetes|c__Bacteroidia|o__Bacteroidales|f__Bacteroidaceae|g__Bacteroides|s__Bacteroides_ovatus	gnl|X|Human_meta_1_athena_4621	38237	40073	d__Bacteria|p__Bacteroidetes|c__Bacteroidia|o__Bacteroidales|f__Bacteroidaceae|g__Bacteroides|s__Bacteroides_caecimuris	gnl|X|Human_meta_1_athena_5909	35987	34151	1837	99.89
H1	d__Bacteria|p__Bacteroidetes|c__Bacteroidia|o__Bacteroidales|f__Bacteroidaceae|g__Bacteroides|s__Bacteroides_ovatus	gnl|X|Human_meta_1_athena_4621	1499	3104	d__Bacteria|p__Bacteroidetes|c__Bacteroidia|o__Bacteroidales|f__Bacteroidaceae|g__Bacteroides|s__Bacteroides_cellulosilyticus	gnl|X|Human_meta_1_athena_7727	161226	162831	1606	100
H1	d__Bacteria|p__Bacteroidetes|c__Bacteroidia|o__Bacteroidales|f__Bacteroidaceae|g__Bacteroides|s__Bacteroides_ovatus	gnl|X|Human_meta_1_athena_4621	126621	128226	d__Bacteria|p__Bacteroidetes|c__Bacteroidia|o__Bacteroidales|f__Bacteroidaceae|g__Bacteroides|s__Bacteroides_cellulosilyticus	gnl|X|Human_meta_1_athena_7727	162831	161226	1606	100
H1	d__Bacteria|p__Bacteroidetes|c__Bacteroidia|o__Bacteroidales|f__Bacteroidaceae|g__Bacteroides|s__Bacteroides_ovatus	gnl|X|Human_meta_1_athena_4621	126621	128225	d__Bacteria|p__Bacteroidetes|c__Bacteroidia|o__Bacteroidales|f__Bacteroidaceae|g__Bacteroides|s__Bacteroides_salanitronis	gnl|X|Human_meta_1_athena_12992	6202	7806	1605	100
H1	d__Bacteria|p__Bacteroidetes|c__Bacteroidia|o__Bacteroidales|f__Bacteroidaceae|g__Bacteroides|s__Bacteroides_ovatus	gnl|X|Human_meta_1_athena_4621	1500	3104	d__Bacteria|p__Bacteroidetes|c__Bacteroidia|o__Bacteroidales|f__Bacteroidaceae|g__Bacteroides|s__Bacteroides_salanitronis	gnl|X|Human_meta_1_athena_12992	7806	6202	1605	100
H1	d__Bacteria|p__Bacteroidetes|c__Bacteroidia|o__Bacteroidales|f__Bacteroidaceae|g__Bacteroides|s__Bacteroides_ovatus	gnl|X|Human_meta_1_athena_4621	126623	128227	d__Bacteria|p__Bacteroidetes|c__Bacteroidia|o__Bacteroidales|f__Prevotellaceae|g__Prevotella|s__Prevotella_melaninogenica	gnl|X|Human_meta_1_athena_12509	26909	28513	1605	100
H1	d__Bacteria|p__Bacteroidetes|c__Bacteroidia|o__Bacteroidales|f__Bacteroidaceae|g__Bacteroides|s__Bacteroides_ovatus	gnl|X|Human_meta_1_athena_4621	1499	3102	d__Bacteria|p__Bacteroidetes|c__Bacteroidia|o__Bacteroidales|f__Prevotellaceae|g__Prevotella|s__Prevotella_melaninogenica	gnl|X|Human_meta_1_athena_12509	28512	26909	1604	100
H1	d__Bacteria|p__Bacteroidetes|c__Bacteroidia|o__Bacteroidales|f__Bacteroidaceae|g__Bacteroides|s__Bacteroides_ovatus	gnl|X|Human_meta_1_athena_4621	1498	3102	d__Bacteria|p__Bacteroidetes|c__Bacteroidia|o__Bacteroidales|f__Bacteroidaceae|g__Bacteroides|s__Bacteroides_vulgatus	gnl|X|Human_meta_1_athena_11005	30010	28406	1605	100
H1	d__Bacteria|p__Bacteroidetes|c__Bacteroidia|o__Bacteroidales|f__Bacteroidaceae|g__Bacteroides|s__Bacteroides_ovatus	gnl|X|Human_meta_1_athena_4621	126623	128226	d__Bacteria|p__Bacteroidetes|c__Bacteroidia|o__Bacteroidales|f__Bacteroidaceae|g__Bacteroides|s__Bacteroides_vulgatus	gnl|X|Human_meta_1_athena_11005	28406	30009	1604	100
H1	d__Bacteria|p__Bacteroidetes|c__Bacteroidia|o__Bacteroidales|f__Bacteroidaceae|g__Bacteroides|s__Bacteroides_ovatus	gnl|X|Human_meta_1_athena_4621	126623	128227	d__Bacteria|p__Bacteroidetes|c__Bacteroidia|o__Bacteroidales|f__Bacteroidaceae|g__Bacteroides|s__Bacteroides_vulgatus	gnl|X|Human_meta_1_athena_7684	29826	28222	1605	100
H1	d__Bacteria|p__Bacteroidetes|c__Bacteroidia|o__Bacteroidales|f__Bacteroidaceae|g__Bacteroides|s__Bacteroides_ovatus	gnl|X|Human_meta_1_athena_4621	1499	3102	d__Bacteria|p__Bacteroidetes|c__Bacteroidia|o__Bacteroidales|f__Bacteroidaceae|g__Bacteroides|s__Bacteroides_vulgatus	gnl|X|Human_meta_1_athena_7684	28223	29826	1604	100
H1	d__Bacteria|p__Bacteroidetes|c__Bacteroidia|o__Bacteroidales|f__Bacteroidaceae|g__Bacteroides|s__Bacteroides_ovatus	gnl|X|Human_meta_1_athena_4621	126621	128225	d__Bacteria|p__Bacteroidetes|c__Bacteroidia|o__Bacteroidales|f__Rikenellaceae|g__Alistipes|s__Alistipes_finegoldii	gnl|X|Human_meta_1_athena_5660	52919	54523	1605	100
H1	d__Bacteria|p__Bacteroidetes|c__Bacteroidia|o__Bacteroidales|f__Bacteroidaceae|g__Bacteroides|s__Bacteroides_ovatus	gnl|X|Human_meta_1_athena_4621	1500	3104	d__Bacteria|p__Bacteroidetes|c__Bacteroidia|o__Bacteroidales|f__Rikenellaceae|g__Alistipes|s__Alistipes_finegoldii	gnl|X|Human_meta_1_athena_5660	54523	52919	1605	100
H1	d__Bacteria|p__Bacteroidetes|c__Bacteroidia|o__Bacteroidales|f__Bacteroidaceae|g__Bacteroides|s__Bacteroides_ovatus	gnl|X|Human_meta_1_athena_4621	1499	3102	d__Bacteria|p__Bacteroidetes|c__Bacteroidia|o__Bacteroidales|f__Rikenellaceae|g__Alistipes|s__Alistipes_finegoldii	gnl|X|Human_meta_1_athena_5660	142221	143824	1604	100
H1	d__Bacteria|p__Bacteroidetes|c__Bacteroidia|o__Bacteroidales|f__Bacteroidaceae|g__Bacteroides|s__Bacteroides_ovatus	gnl|X|Human_meta_1_athena_4621	126623	128226	d__Bacteria|p__Bacteroidetes|c__Bacteroidia|o__Bacteroidales|f__Rikenellaceae|g__Alistipes|s__Alistipes_finegoldii	gnl|X|Human_meta_1_athena_5660	143824	142221	1604	100
H1	d__Bacteria|p__Bacteroidetes|c__Bacteroidia|o__Bacteroidales|f__Bacteroidaceae|g__Bacteroides|s__Bacteroides_ovatus	gnl|X|Human_meta_1_athena_4621	126623	128225	d__Bacteria|p__Bacteroidetes|c__Bacteroidia|o__Bacteroidales|f__Rikenellaceae|g__Alistipes|s__Alistipes_finegoldii	gnl|X|Human_meta_1_athena_5660	455045	456647	1603	100
H1	d__Bacteria|p__Bacteroidetes|c__Bacteroidia|o__Bacteroidales|f__Bacteroidaceae|g__Bacteroides|s__Bacteroides_ovatus	gnl|X|Human_meta_1_athena_4621	1500	3102	d__Bacteria|p__Bacteroidetes|c__Bacteroidia|o__Bacteroidales|f__Rikenellaceae|g__Alistipes|s__Alistipes_finegoldii	gnl|X|Human_meta_1_athena_5660	456647	455045	1603	100
H1	d__Bacteria|p__Bacteroidetes|c__Bacteroidia|o__Bacteroidales|f__Bacteroidaceae|g__Bacteroides|s__Bacteroides_ovatus	gnl|X|Human_meta_1_athena_4621	126621	128225	d__Bacteria|p__Bacteroidetes|c__Bacteroidia|o__Bacteroidales|f__Rikenellaceae|g__Alistipes|s__Alistipes_shahii	gnl|X|Human_meta_1_athena_4963	185397	187001	1605	100
H1	d__Bacteria|p__Bacteroidetes|c__Bacteroidia|o__Bacteroidales|f__Bacteroidaceae|g__Bacteroides|s__Bacteroides_ovatus	gnl|X|Human_meta_1_athena_4621	1500	3104	d__Bacteria|p__Bacteroidetes|c__Bacteroidia|o__Bacteroidales|f__Rikenellaceae|g__Alistipes|s__Alistipes_shahii	gnl|X|Human_meta_1_athena_4963	187001	185397	1605	100
H1	d__Bacteria|p__Bacteroidetes|c__Bacteroidia|o__Bacteroidales|f__Bacteroidaceae|g__Bacteroides|s__Bacteroides_ovatus	gnl|X|Human_meta_1_athena_4621	126623	128226	d__Bacteria|p__Bacteroidetes|c__Bacteroidia|o__Bacteroidales|f__Prevotellaceae|g__Prevotella|s__Prevotella_melaninogenica	gnl|X|Human_meta_1_athena_9863	8470	10073	1604	100
H1	d__Bacteria|p__Bacteroidetes|c__Bacteroidia|o__Bacteroidales|f__Bacteroidaceae|g__Bacteroides|s__Bacteroides_ovatus	gnl|X|Human_meta_1_athena_4621	1499	3102	d__Bacteria|p__Bacteroidetes|c__Bacteroidia|o__Bacteroidales|f__Prevotellaceae|g__Prevotella|s__Prevotella_melaninogenica	gnl|X|Human_meta_1_athena_9863	10073	8470	1604	100
H1	d__Bacteria|p__Bacteroidetes|c__Bacteroidia|o__Bacteroidales|f__Bacteroidaceae|g__Bacteroides|s__Bacteroides_ovatus	gnl|X|Human_meta_1_athena_4621	1500	3103	d__Bacteria|p__Bacteroidetes|c__Bacteroidia|o__Bacteroidales|f__Prevotellaceae|g__Prevotella|s__Prevotella_melaninogenica	gnl|X|Human_meta_1_athena_9701	33613	35216	1604	100
H1	d__Bacteria|p__Bacteroidetes|c__Bacteroidia|o__Bacteroidales|f__Bacteroidaceae|g__Bacteroides|s__Bacteroides_ovatus	gnl|X|Human_meta_1_athena_4621	126622	128225	d__Bacteria|p__Bacteroidetes|c__Bacteroidia|o__Bacteroidales|f__Prevotellaceae|g__Prevotella|s__Prevotella_melaninogenica	gnl|X|Human_meta_1_athena_9701	35216	33613	1604	100
H1	d__Bacteria|p__Bacteroidetes|c__Bacteroidia|o__Bacteroidales|f__Bacteroidaceae|g__Bacteroides|s__Bacteroides_ovatus	gnl|X|Human_meta_1_athena_4621	126621	128224	d__Bacteria|p__Bacteroidetes|c__Bacteroidia|o__Bacteroidales|f__Rikenellaceae|g__Alistipes|s__Alistipes_shahii	gnl|X|Human_meta_1_athena_5011	226033	227636	1604	100
H1	d__Bacteria|p__Bacteroidetes|c__Bacteroidia|o__Bacteroidales|f__Bacteroidaceae|g__Bacteroides|s__Bacteroides_ovatus	gnl|X|Human_meta_1_athena_4621	1501	3104	d__Bacteria|p__Bacteroidetes|c__Bacteroidia|o__Bacteroidales|f__Rikenellaceae|g__Alistipes|s__Alistipes_shahii	gnl|X|Human_meta_1_athena_5011	227636	226033	1604	100
H1	d__Bacteria|p__Bacteroidetes|c__Bacteroidia|o__Bacteroidales|f__Bacteroidaceae|g__Bacteroides|s__Bacteroides_ovatus	gnl|X|Human_meta_1_athena_4621	1501	3103	d__Bacteria|p__Bacteroidetes|c__Bacteroidia|o__Bacteroidales|f__Rikenellaceae|g__Alistipes|s__Alistipes_shahii	gnl|X|Human_meta_1_athena_5011	68392	69994	1603	100
H1	d__Bacteria|p__Bacteroidetes|c__Bacteroidia|o__Bacteroidales|f__Bacteroidaceae|g__Bacteroides|s__Bacteroides_ovatus	gnl|X|Human_meta_1_athena_4621	126622	128224	d__Bacteria|p__Bacteroidetes|c__Bacteroidia|o__Bacteroidales|f__Rikenellaceae|g__Alistipes|s__Alistipes_shahii	gnl|X|Human_meta_1_athena_5011	69994	68392	1603	100
H1	d__Bacteria|p__Bacteroidetes|c__Bacteroidia|o__Bacteroidales|f__Bacteroidaceae|g__Bacteroides|s__Bacteroides_ovatus	gnl|X|Human_meta_1_athena_4621	126623	128224	d__Bacteria|p__Bacteroidetes|c__Bacteroidia|o__Bacteroidales|f__Rikenellaceae|g__Alistipes|s__Alistipes_shahii	gnl|X|Human_meta_1_athena_5011	197558	199159	1602	100
H1	d__Bacteria|p__Bacteroidetes|c__Bacteroidia|o__Bacteroidales|f__Bacteroidaceae|g__Bacteroides|s__Bacteroides_ovatus	gnl|X|Human_meta_1_athena_4621	1501	3102	d__Bacteria|p__Bacteroidetes|c__Bacteroidia|o__Bacteroidales|f__Rikenellaceae|g__Alistipes|s__Alistipes_shahii	gnl|X|Human_meta_1_athena_5011	199159	197558	1602	100
H1	d__Bacteria|p__Bacteroidetes|c__Bacteroidia|o__Bacteroidales|f__Bacteroidaceae|g__Bacteroides|s__Bacteroides_ovatus	gnl|X|Human_meta_1_athena_4621	126623	128224	d__Bacteria|p__Bacteroidetes|c__Bacteroidia|o__Bacteroidales|f__Rikenellaceae|g__Alistipes|s__Alistipes_shahii	gnl|X|Human_meta_1_athena_5011	404677	406278	1602	100
H1	d__Bacteria|p__Bacteroidetes|c__Bacteroidia|o__Bacteroidales|f__Bacteroidaceae|g__Bacteroides|s__Bacteroides_ovatus	gnl|X|Human_meta_1_athena_4621	1501	3102	d__Bacteria|p__Bacteroidetes|c__Bacteroidia|o__Bacteroidales|f__Rikenellaceae|g__Alistipes|s__Alistipes_shahii	gnl|X|Human_meta_1_athena_5011	406278	404677	1602	100
H1	d__Bacteria|p__Bacteroidetes|c__Bacteroidia|o__Bacteroidales|f__Bacteroidaceae|g__Bacteroides|s__Bacteroides_ovatus	gnl|X|Human_meta_1_athena_4621	126623	128225	d__Bacteria|p__Bacteroidetes|c__Bacteroidia|o__Bacteroidales|f__Rikenellaceae|g__Alistipes|s__Alistipes_shahii	gnl|X|Human_meta_1_athena_9575	12296	13898	1603	100
H1	d__Bacteria|p__Bacteroidetes|c__Bacteroidia|o__Bacteroidales|f__Bacteroidaceae|g__Bacteroides|s__Bacteroides_ovatus	gnl|X|Human_meta_1_athena_4621	1500	3102	d__Bacteria|p__Bacteroidetes|c__Bacteroidia|o__Bacteroidales|f__Rikenellaceae|g__Alistipes|s__Alistipes_shahii	gnl|X|Human_meta_1_athena_9575	13898	12296	1603	100
H1	d__Bacteria|p__Bacteroidetes|c__Bacteroidia|o__Bacteroidales|f__Bacteroidaceae|g__Bacteroides|s__Bacteroides_ovatus	gnl|X|Human_meta_1_athena_4621	126622	128224	d__Bacteria|p__Bacteroidetes|c__Bacteroidia|o__Bacteroidales|f__Rikenellaceae|g__Alistipes|s__Alistipes_shahii	gnl|X|Human_meta_1_athena_9240	172006	173608	1603	100
H1	d__Bacteria|p__Bacteroidetes|c__Bacteroidia|o__Bacteroidales|f__Bacteroidaceae|g__Bacteroides|s__Bacteroides_ovatus	gnl|X|Human_meta_1_athena_4621	1501	3103	d__Bacteria|p__Bacteroidetes|c__Bacteroidia|o__Bacteroidales|f__Rikenellaceae|g__Alistipes|s__Alistipes_shahii	gnl|X|Human_meta_1_athena_9240	173608	172006	1603	100
H1	d__Bacteria|p__Bacteroidetes|c__Bacteroidia|o__Bacteroidales|f__Bacteroidaceae|g__Bacteroides|s__Bacteroides_ovatus	gnl|X|Human_meta_1_athena_4621	1500	3102	d__Bacteria|p__Bacteroidetes|c__Bacteroidia|o__Bacteroidales|f__Bacteroidaceae|g__Bacteroides|s__Bacteroides_vulgatus	gnl|X|Human_meta_1_athena_6636	6641	8243	1603	100
H1	d__Bacteria|p__Bacteroidetes|c__Bacteroidia|o__Bacteroidales|f__Bacteroidaceae|g__Bacteroides|s__Bacteroides_ovatus	gnl|X|Human_meta_1_athena_4621	126623	128225	d__Bacteria|p__Bacteroidetes|c__Bacteroidia|o__Bacteroidales|f__Bacteroidaceae|g__Bacteroides|s__Bacteroides_vulgatus	gnl|X|Human_meta_1_athena_6636	8243	6641	1603	100
H1	d__Bacteria|p__Bacteroidetes|c__Bacteroidia|o__Bacteroidales|f__Bacteroidaceae|g__Bacteroides|s__Bacteroides_ovatus	gnl|X|Human_meta_1_athena_4621	1501	3102	d__Bacteria|p__Bacteroidetes|c__Bacteroidia|o__Bacteroidales|f__Bacteroidaceae|g__Bacteroides|s__Bacteroides_caecimuris	gnl|X|Human_meta_1_athena_8721	25142	26743	1602	100
H1	d__Bacteria|p__Bacteroidetes|c__Bacteroidia|o__Bacteroidales|f__Bacteroidaceae|g__Bacteroides|s__Bacteroides_ovatus	gnl|X|Human_meta_1_athena_4621	126623	128224	d__Bacteria|p__Bacteroidetes|c__Bacteroidia|o__Bacteroidales|f__Bacteroidaceae|g__Bacteroides|s__Bacteroides_caecimuris	gnl|X|Human_meta_1_athena_8721	26743	25142	1602	100
H1	d__Bacteria|p__Bacteroidetes|c__Bacteroidia|o__Bacteroidales|f__Bacteroidaceae|g__Bacteroides|s__Bacteroides_ovatus	gnl|X|Human_meta_1_athena_4621	1501	3102	d__Bacteria|p__Bacteroidetes|c__Bacteroidia|o__Bacteroidales|f__Bacteroidaceae|g__Bacteroides|s__Bacteroides_vulgatus	gnl|X|Human_meta_1_athena_1387	43023	44624	1602	100
H1	d__Bacteria|p__Bacteroidetes|c__Bacteroidia|o__Bacteroidales|f__Bacteroidaceae|g__Bacteroides|s__Bacteroides_ovatus	gnl|X|Human_meta_1_athena_4621	126623	128224	d__Bacteria|p__Bacteroidetes|c__Bacteroidia|o__Bacteroidales|f__Bacteroidaceae|g__Bacteroides|s__Bacteroides_vulgatus	gnl|X|Human_meta_1_athena_1387	44624	43023	1602	100
H1	d__Bacteria|p__Bacteroidetes|c__Bacteroidia|o__Bacteroidales|f__Bacteroidaceae|g__Bacteroides|s__Bacteroides_ovatus	gnl|X|Human_meta_1_athena_4621	1498	2235	d__Bacteria|p__Bacteroidetes|c__Bacteroidia|o__Bacteroidales|f__Bacteroidaceae|g__Bacteroides|s__Bacteroides_vulgatus	gnl|X|Human_meta_1_athena_5454	11167	11904	738	100
H1	d__Bacteria|p__Bacteroidetes|c__Bacteroidia|o__Bacteroidales|f__Bacteroidaceae|g__Bacteroides|s__Bacteroides_ovatus	gnl|X|Human_meta_1_athena_4621	127490	128226	d__Bacteria|p__Bacteroidetes|c__Bacteroidia|o__Bacteroidales|f__Bacteroidaceae|g__Bacteroides|s__Bacteroides_vulgatus	gnl|X|Human_meta_1_athena_5454	11904	11168	737	100
H1	d__Bacteria|p__Bacteroidetes|c__Bacteroidia|o__Bacteroidales|f__Bacteroidaceae|g__Bacteroides|s__Bacteroides_caecimuris	gnl|X|Human_meta_1_athena_4640	14432	18946	d__Bacteria|p__Bacteroidetes|c__Bacteroidia|o__Bacteroidales|f__Bacteroidaceae|g__Bacteroides|s__Bacteroides_ovatus	gnl|X|Human_meta_1_athena_3143	6479	10993	4515	99.45
H1	d__Bacteria|p__Bacteroidetes|c__Bacteroidia|o__Bacteroidales|f__Bacteroidaceae|g__Bacteroides|s__Bacteroides_caecimuris	gnl|X|Human_meta_1_athena_4640	2030	3232	d__Bacteria|p__Bacteroidetes|c__Bacteroidia|o__Bacteroidales|f__Bacteroidaceae|g__Bacteroides|s__Bacteroides_ovatus	gnl|X|Human_meta_1_athena_4621	135432	134230	1203	100
H1	d__Bacteria|p__Bacteroidetes|c__Bacteroidia|o__Bacteroidales|f__Bacteroidaceae|g__Bacteroides|s__Bacteroides_caecimuris	gnl|X|Human_meta_1_athena_4640	21458	22541	d__Bacteria|p__Bacteroidetes|c__Bacteroidia|o__Bacteroidales|f__Bacteroidaceae|g__Bacteroides|s__Bacteroides_ovatus	gnl|X|Human_meta_1_athena_4621	58505	57422	1084	100
H1	d__Bacteria|p__Bacteroidetes|c__Bacteroidia|o__Bacteroidales|f__Bacteroidaceae|g__Bacteroides|s__Bacteroides_caecimuris	gnl|X|Human_meta_1_athena_4640	2030	3233	d__Bacteria|p__Bacteroidetes|c__Bacteroidia|o__Bacteroidales|f__Bacteroidaceae|g__Bacteroides|s__Bacteroides_ovatus	gnl|X|Human_meta_1_athena_5551	90470	91673	1204	100
H1	d__Bacteria|p__Bacteroidetes|c__Bacteroidia|o__Bacteroidales|f__Bacteroidaceae|g__Bacteroides|s__Bacteroides_caecimuris	gnl|X|Human_meta_1_athena_4640	21456	22546	d__Bacteria|p__Bacteroidetes|c__Bacteroidia|o__Bacteroidales|f__Bacteroidaceae|g__Bacteroides|s__Bacteroides_ovatus	gnl|X|Human_meta_1_athena_5711	22248	21158	1091	99.82
H1	d__Bacteria|p__Bacteroidetes|c__Bacteroidia|o__Bacteroidales|f__Bacteroidaceae|g__Bacteroides|s__Bacteroides_caecimuris	gnl|X|Human_meta_1_athena_4640	21458	22543	d__Bacteria|p__Bacteroidetes|c__Bacteroidia|o__Bacteroidales|f__Bacteroidaceae|g__Bacteroides|s__Bacteroides_ovatus	gnl|X|Human_meta_1_athena_9057	14277	13192	1086	99.91
H1	d__Bacteria|p__Bacteroidetes|c__Bacteroidia|o__Bacteroidales|f__Bacteroidaceae|g__Bacteroides|s__Bacteroides_caecimuris	gnl|X|Human_meta_1_athena_4640	21455	22546	d__Bacteria|p__Bacteroidetes|c__Bacteroidia|o__Bacteroidales|f__Bacteroidaceae|g__Bacteroides|s__Bacteroides_ovatus	gnl|X|Human_meta_1_athena_6424	79648	78557	1092	99.73
H1	d__Bacteria|p__Bacteroidetes|c__Bacteroidia|o__Bacteroidales|f__Bacteroidaceae|g__Bacteroides|s__Bacteroides_caecimuris	gnl|X|Human_meta_1_athena_4640	21460	22541	d__Bacteria|p__Bacteroidetes|c__Bacteroidia|o__Bacteroidales|f__Bacteroidaceae|g__Bacteroides|s__Bacteroides_ovatus	gnl|X|Human_meta_1_athena_7365	89732	90813	1082	99.91
H1	d__Bacteria|p__Bacteroidetes|c__Bacteroidia|o__Bacteroidales|f__Bacteroidaceae|g__Bacteroides|s__Bacteroides_caecimuris	gnl|X|Human_meta_1_athena_4640	21458	22503	d__Bacteria|p__Bacteroidetes|c__Bacteroidia|o__Bacteroidales|f__Bacteroidaceae|g__Bacteroides|s__Bacteroides_ovatus	gnl|X|Human_meta_1_athena_4492	1046	1	1046	99.9
H1	d__Bacteria|p__Firmicutes|c__Clostridia|o__Clostridiales|f__Lachnospiraceae|g__Anaerostipes|s__Anaerostipes_hadrus	gnl|X|Human_meta_1_athena_4650	103334	106465	d__Bacteria|p__Firmicutes|c__Clostridia|o__Clostridiales|f__Lachnospiraceae|s__[Eubacterium]_rectale	gnl|X|Human_meta_1_athena_12236	195818	198948	3133	99.59
H1	d__Bacteria|p__Firmicutes|c__Clostridia|o__Clostridiales|f__Lachnospiraceae|g__Anaerostipes|s__Anaerostipes_hadrus	gnl|X|Human_meta_1_athena_4650	101235	103247	d__Bacteria|p__Firmicutes|c__Clostridia|o__Clostridiales|f__Lachnospiraceae|s__[Eubacterium]_rectale	gnl|X|Human_meta_1_athena_12236	3329	1315	2015	99.11
H1	d__Bacteria|p__Firmicutes|c__Clostridia|o__Clostridiales|f__Lachnospiraceae|g__Anaerostipes|s__Anaerostipes_hadrus	gnl|X|Human_meta_1_athena_4650	117023	118641	d__Bacteria|p__Firmicutes|c__Clostridia|o__Clostridiales|f__Lachnospiraceae|s__[Eubacterium]_rectale	gnl|X|Human_meta_1_athena_12236	97044	95426	1619	99.51
H1	d__Bacteria|p__Firmicutes|c__Clostridia|o__Clostridiales|f__Lachnospiraceae|g__Anaerostipes|s__Anaerostipes_hadrus	gnl|X|Human_meta_1_athena_4650	335484	336218	d__Bacteria|p__Firmicutes|c__Clostridia|o__Clostridiales|f__Lachnospiraceae|s__[Eubacterium]_rectale	gnl|X|Human_meta_1_athena_12236	29841	29107	735	99.59
H1	d__Bacteria|p__Firmicutes|c__Clostridia|o__Clostridiales|f__Lachnospiraceae|g__Anaerostipes|s__Anaerostipes_hadrus	gnl|X|Human_meta_1_athena_4650	335479	336217	d__Bacteria|p__Firmicutes|c__Clostridia|o__Clostridiales|f__Lachnospiraceae|s__[Eubacterium]_rectale	gnl|X|Human_meta_1_athena_12236	207668	208406	739	99.46
H1	d__Bacteria|p__Firmicutes|c__Clostridia|o__Clostridiales|f__Lachnospiraceae|g__Anaerostipes|s__Anaerostipes_hadrus	gnl|X|Human_meta_1_athena_4650	117023	118642	d__Bacteria|p__Firmicutes|c__Clostridia|o__Clostridiales|f__Lachnospiraceae|s__[Eubacterium]_rectale	gnl|X|Human_meta_1_athena_11258	70620	69001	1620	99.69
H1	d__Bacteria|p__Firmicutes|c__Clostridia|o__Clostridiales|f__Lachnospiraceae|g__Anaerostipes|s__Anaerostipes_hadrus	gnl|X|Human_meta_1_athena_4650	117024	118642	d__Bacteria|p__Firmicutes|c__Clostridia|o__Clostridiales|f__Lachnospiraceae|s__[Eubacterium]_rectale	gnl|X|Human_meta_1_athena_11069	189063	187445	1619	99.57
H1	d__Bacteria|p__Firmicutes|c__Clostridia|o__Clostridiales|f__Lachnospiraceae|g__Anaerostipes|s__Anaerostipes_hadrus	gnl|X|Human_meta_1_athena_4650	335484	336217	d__Bacteria|p__Firmicutes|c__Clostridia|o__Clostridiales|f__Lachnospiraceae|s__[Eubacterium]_rectale	gnl|X|Human_meta_1_athena_11069	83758	84491	734	99.86
H1	d__Bacteria|p__Firmicutes|c__Clostridia|o__Clostridiales|f__Lachnospiraceae|g__Anaerostipes|s__Anaerostipes_hadrus	gnl|X|Human_meta_1_athena_4650	117861	118640	d__Bacteria|p__Firmicutes|c__Clostridia|o__Clostridiales|f__Lachnospiraceae|s__[Eubacterium]_rectale	gnl|X|Human_meta_1_athena_5763	1	780	780	100
H1	d__Bacteria|p__Firmicutes|c__Clostridia|o__Clostridiales|f__Lachnospiraceae|g__Anaerostipes|s__Anaerostipes_hadrus	gnl|X|Human_meta_1_athena_4650	335507	336217	d__Bacteria|p__Firmicutes|c__Clostridia|o__Clostridiales|f__Lachnospiraceae|s__[Eubacterium]_rectale	gnl|X|Human_meta_1_athena_5763	781	1491	711	99.86
H1	d__Bacteria|p__Firmicutes|c__Clostridia|o__Clostridiales|f__Lachnospiraceae|g__Anaerostipes|s__Anaerostipes_hadrus	gnl|X|Human_meta_1_athena_4650	335480	336218	d__Bacteria|p__Actinobacteria|c__Actinobacteria|o__Bifidobacteriales|f__Bifidobacteriaceae|g__Bifidobacterium|s__Bifidobacterium_pseudocatenulatum	gnl|X|Human_meta_1_athena_7261	62079	62817	739	99.59
H1	d__Bacteria|p__Bacteroidetes|c__Bacteroidia|o__Bacteroidales|f__Barnesiellaceae|g__Barnesiella|s__Barnesiella_viscericola	gnl|X|Human_meta_1_athena_4655	125	1088	d__Bacteria|p__Bacteroidetes|c__Bacteroidia|o__Bacteroidales|f__Rikenellaceae|g__Alistipes|s__Alistipes_shahii	gnl|X|Human_meta_1_athena_4963	306510	305547	964	100
H1	d__Bacteria|p__Bacteroidetes|c__Bacteroidia|o__Bacteroidales|f__Barnesiellaceae|g__Barnesiella|s__Barnesiella_viscericola	gnl|X|Human_meta_1_athena_4655	2	897	d__Bacteria|p__Bacteroidetes|c__Bacteroidia|o__Bacteroidales|f__Bacteroidaceae|g__Bacteroides|s__Bacteroides_caecimuris	gnl|X|Human_meta_1_athena_6941	65288	66182	896	99.89
H1	d__Bacteria|p__Bacteroidetes|c__Bacteroidia|o__Bacteroidales|f__Barnesiellaceae|g__Barnesiella|s__Barnesiella_viscericola	gnl|X|Human_meta_1_athena_4655	124	994	d__Bacteria|p__Bacteroidetes|c__Bacteroidia|o__Bacteroidales|f__Bacteroidaceae|g__Bacteroides|s__Bacteroides_caecimuris	gnl|X|Human_meta_1_athena_6941	1918	2791	874	99.08
H1	d__Bacteria|p__Bacteroidetes|c__Bacteroidia|o__Bacteroidales|f__Bacteroidaceae|g__Bacteroides|s__Bacteroides_caccae	gnl|X|Human_meta_1_athena_4661	1222	4874	d__Bacteria|p__Bacteroidetes|c__Bacteroidia|o__Bacteroidales|f__Bacteroidaceae|g__Bacteroides|s__Bacteroides_ovatus	gnl|X|Human_meta_1_athena_5922	10099	13751	3653	100
H1	d__Bacteria|p__Bacteroidetes|c__Bacteroidia|o__Bacteroidales|f__Bacteroidaceae|g__Bacteroides|s__Bacteroides_caccae	gnl|X|Human_meta_1_athena_4661	5653	7358	d__Bacteria|p__Bacteroidetes|c__Bacteroidia|o__Bacteroidales|f__Bacteroidaceae|g__Bacteroides|s__Bacteroides_ovatus	gnl|X|Human_meta_1_athena_5922	14589	16294	1706	99.71
H1	d__Bacteria|p__Firmicutes|c__Clostridia|o__Clostridiales|g__Flavonifractor|s__Flavonifractor_plautii	gnl|X|Human_meta_1_athena_4679	1	967	d__Bacteria|p__Firmicutes|c__Clostridia|o__Clostridiales|f__Lachnospiraceae|s__[Eubacterium]_rectale	gnl|X|Human_meta_1_athena_4698	1225	2191	967	100
H1	d__Bacteria|p__Bacteroidetes|c__Bacteroidia|o__Bacteroidales|f__Rikenellaceae|g__Alistipes|s__Alistipes_shahii	gnl|X|Human_meta_1_athena_4695	60020	61021	d__Bacteria|p__Bacteroidetes|c__Bacteroidia|o__Bacteroidales|f__Bacteroidaceae|g__Bacteroides|s__Bacteroides_caecimuris	gnl|X|Human_meta_1_athena_6941	1790	2791	1002	99.9
H1	d__Bacteria|p__Bacteroidetes|c__Bacteroidia|o__Bacteroidales|f__Rikenellaceae|g__Alistipes|s__Alistipes_shahii	gnl|X|Human_meta_1_athena_4695	60192	60924	d__Bacteria|p__Bacteroidetes|c__Bacteroidia|o__Bacteroidales|f__Bacteroidaceae|g__Bacteroides|s__Bacteroides_caecimuris	gnl|X|Human_meta_1_athena_6941	65451	66182	733	99.18
H1	d__Bacteria|p__Bacteroidetes|c__Bacteroidia|o__Bacteroidales|f__Rikenellaceae|g__Alistipes|s__Alistipes_shahii	gnl|X|Human_meta_1_athena_4695	60192	61045	d__Bacteria|p__Bacteroidetes|c__Bacteroidia|o__Bacteroidales|f__Barnesiellaceae|g__Barnesiella|s__Barnesiella_viscericola	gnl|X|Human_meta_1_athena_4655	165	1018	854	99.41
H1	d__Bacteria|p__Firmicutes|c__Clostridia|o__Clostridiales|f__Lachnospiraceae|s__[Eubacterium]_rectale	gnl|X|Human_meta_1_athena_4698	1225	2191	d__Bacteria|p__Firmicutes|c__Clostridia|o__Clostridiales|g__Flavonifractor|s__Flavonifractor_plautii	gnl|X|Human_meta_1_athena_4679	1	967	967	100
H1	d__Bacteria|p__Firmicutes|c__Clostridia|o__Clostridiales|f__Lachnospiraceae|g__Roseburia|s__Roseburia_hominis	gnl|X|Human_meta_1_athena_4701	8118	8661	d__Bacteria|p__Firmicutes|c__Clostridia|o__Clostridiales|f__Lachnospiraceae|s__[Eubacterium]_rectale	gnl|X|Human_meta_1_athena_8626	40271	39728	544	99.45
H1	d__Bacteria|p__Firmicutes|c__Clostridia|o__Clostridiales|f__Ruminococcaceae|g__Ruminococcus|s__Ruminococcus_champanellensis	gnl|X|Human_meta_1_athena_4710	124462	129531	d__Bacteria|p__Firmicutes|c__Clostridia|o__Clostridiales|f__Lachnospiraceae|g__Roseburia|s__Roseburia_hominis	gnl|X|Human_meta_1_athena_204	214672	219747	5077	99.29
H1	d__Bacteria|p__Firmicutes|c__Clostridia|o__Clostridiales|f__Ruminococcaceae|g__Ruminococcus|s__Ruminococcus_champanellensis	gnl|X|Human_meta_1_athena_4710	127489	129530	d__Bacteria|p__Firmicutes|c__Clostridia|o__Clostridiales|f__Lachnospiraceae|g__Anaerostipes|s__Anaerostipes_hadrus	gnl|X|Human_meta_1_athena_5179	1	2043	2043	99.46
H1	d__Bacteria|p__Firmicutes|c__Clostridia|o__Clostridiales|f__Ruminococcaceae|g__Ruminococcus|s__Ruminococcus_champanellensis	gnl|X|Human_meta_1_athena_4710	144788	146086	d__Bacteria|p__Firmicutes|c__Clostridia|o__Clostridiales|f__Lachnospiraceae|g__Roseburia|s__Roseburia_hominis	gnl|X|Human_meta_1_athena_6223	214676	213378	1299	100
H1	d__Bacteria|p__Firmicutes|c__Clostridia|o__Clostridiales|f__Ruminococcaceae|g__Ruminococcus|s__Ruminococcus_champanellensis	gnl|X|Human_meta_1_athena_4710	144809	146084	d__Bacteria|p__Firmicutes|c__Clostridia|o__Clostridiales|g__Intestinimonas|s__Intestinimonas_butyriciproducens	gnl|X|Human_meta_1_athena_5942	1	1276	1276	100
H1	d__Bacteria|p__Firmicutes|c__Clostridia|o__Clostridiales|f__Ruminococcaceae|g__Ruminococcus|s__Ruminococcus_champanellensis	gnl|X|Human_meta_1_athena_4710	967	2073	d__Bacteria|p__Firmicutes|c__Clostridia|o__Clostridiales|g__Intestinimonas|s__Intestinimonas_butyriciproducens	gnl|X|Human_meta_1_athena_6940	110441	111547	1107	100
H1	d__Bacteria|p__Bacteroidetes|c__Bacteroidia|o__Bacteroidales|f__Bacteroidaceae|g__Bacteroides|s__Bacteroides_vulgatus	gnl|X|Human_meta_1_athena_4721	37298	37854	d__Bacteria|p__Bacteroidetes|c__Bacteroidia|o__Bacteroidales|f__Bacteroidaceae|g__Bacteroides|s__Bacteroides_dorei	gnl|X|Human_meta_1_athena_35	557	1	557	99.46
H1	d__Bacteria|p__Firmicutes|c__Clostridia|o__Clostridiales|f__Lachnospiraceae|g__Roseburia|s__Roseburia_hominis	gnl|X|Human_meta_1_athena_4728	11149	21074	d__Bacteria|p__Firmicutes|c__Clostridia|o__Clostridiales|f__Eubacteriaceae|g__Eubacterium|s__[Eubacterium]_hallii	gnl|X|Human_meta_1_athena_10135	11149	21074	9926	100
H1	d__Bacteria|p__Firmicutes|c__Clostridia|o__Clostridiales|f__Lachnospiraceae|g__Roseburia|s__Roseburia_hominis	gnl|X|Human_meta_1_athena_4728	1	5243	d__Bacteria|p__Firmicutes|c__Clostridia|o__Clostridiales|f__Eubacteriaceae|g__Eubacterium|s__[Eubacterium]_hallii	gnl|X|Human_meta_1_athena_10135	1	5243	5243	100
H1	d__Bacteria|p__Firmicutes|c__Clostridia|o__Clostridiales|f__Lachnospiraceae|g__Roseburia|s__Roseburia_hominis	gnl|X|Human_meta_1_athena_4728	5295	9340	d__Bacteria|p__Firmicutes|c__Clostridia|o__Clostridiales|f__Eubacteriaceae|g__Eubacterium|s__[Eubacterium]_hallii	gnl|X|Human_meta_1_athena_10135	5295	9340	4046	100
H1	d__Bacteria|p__Firmicutes|c__Clostridia|o__Clostridiales|f__Lachnospiraceae|g__Roseburia|s__Roseburia_hominis	gnl|X|Human_meta_1_athena_4728	21114	24711	d__Bacteria|p__Firmicutes|c__Clostridia|o__Clostridiales|f__Eubacteriaceae|g__Eubacterium|s__[Eubacterium]_hallii	gnl|X|Human_meta_1_athena_10135	21114	24711	3598	100
H1	d__Bacteria|p__Firmicutes|c__Clostridia|o__Clostridiales|f__Lachnospiraceae|g__Roseburia|s__Roseburia_hominis	gnl|X|Human_meta_1_athena_4728	9405	11072	d__Bacteria|p__Firmicutes|c__Clostridia|o__Clostridiales|f__Eubacteriaceae|g__Eubacterium|s__[Eubacterium]_hallii	gnl|X|Human_meta_1_athena_10135	9405	11072	1668	100
H1	d__Bacteria|p__Firmicutes|c__Clostridia|o__Clostridiales|f__Lachnospiraceae|g__Roseburia|s__Roseburia_hominis	gnl|X|Human_meta_1_athena_4728	11149	21074	d__Bacteria|p__Firmicutes|c__Clostridia|o__Clostridiales|f__Eubacteriaceae|g__Eubacterium|s__[Eubacterium]_hallii	gnl|X|Human_meta_1_athena_9891	11149	21074	9926	100
H1	d__Bacteria|p__Firmicutes|c__Clostridia|o__Clostridiales|f__Lachnospiraceae|g__Roseburia|s__Roseburia_hominis	gnl|X|Human_meta_1_athena_4728	1	5243	d__Bacteria|p__Firmicutes|c__Clostridia|o__Clostridiales|f__Eubacteriaceae|g__Eubacterium|s__[Eubacterium]_hallii	gnl|X|Human_meta_1_athena_9891	1	5243	5243	100
H1	d__Bacteria|p__Firmicutes|c__Clostridia|o__Clostridiales|f__Lachnospiraceae|g__Roseburia|s__Roseburia_hominis	gnl|X|Human_meta_1_athena_4728	5295	9340	d__Bacteria|p__Firmicutes|c__Clostridia|o__Clostridiales|f__Eubacteriaceae|g__Eubacterium|s__[Eubacterium]_hallii	gnl|X|Human_meta_1_athena_9891	5295	9340	4046	100
H1	d__Bacteria|p__Firmicutes|c__Clostridia|o__Clostridiales|f__Lachnospiraceae|g__Roseburia|s__Roseburia_hominis	gnl|X|Human_meta_1_athena_4728	21114	24711	d__Bacteria|p__Firmicutes|c__Clostridia|o__Clostridiales|f__Eubacteriaceae|g__Eubacterium|s__[Eubacterium]_hallii	gnl|X|Human_meta_1_athena_9891	21114	24711	3598	100
H1	d__Bacteria|p__Firmicutes|c__Clostridia|o__Clostridiales|f__Lachnospiraceae|g__Roseburia|s__Roseburia_hominis	gnl|X|Human_meta_1_athena_4728	9405	11072	d__Bacteria|p__Firmicutes|c__Clostridia|o__Clostridiales|f__Eubacteriaceae|g__Eubacterium|s__[Eubacterium]_hallii	gnl|X|Human_meta_1_athena_9891	9405	11072	1668	100
H1	d__Bacteria|p__Firmicutes|c__Clostridia|o__Clostridiales|f__Lachnospiraceae|g__Roseburia|s__Roseburia_hominis	gnl|X|Human_meta_1_athena_4728	11149	21074	d__Bacteria|p__Firmicutes|c__Clostridia|o__Clostridiales|f__Eubacteriaceae|g__Eubacterium|s__[Eubacterium]_hallii	gnl|X|Human_meta_1_athena_409	154445	144520	9926	99.94
H1	d__Bacteria|p__Firmicutes|c__Clostridia|o__Clostridiales|f__Lachnospiraceae|g__Roseburia|s__Roseburia_hominis	gnl|X|Human_meta_1_athena_4728	21114	24711	d__Bacteria|p__Firmicutes|c__Clostridia|o__Clostridiales|f__Eubacteriaceae|g__Eubacterium|s__[Eubacterium]_hallii	gnl|X|Human_meta_1_athena_409	144480	140883	3598	100
H1	d__Bacteria|p__Firmicutes|c__Clostridia|o__Clostridiales|f__Lachnospiraceae|g__Roseburia|s__Roseburia_hominis	gnl|X|Human_meta_1_athena_4728	7606	9340	d__Bacteria|p__Firmicutes|c__Clostridia|o__Clostridiales|f__Eubacteriaceae|g__Eubacterium|s__[Eubacterium]_hallii	gnl|X|Human_meta_1_athena_409	157988	156254	1735	99.94
H1	d__Bacteria|p__Firmicutes|c__Clostridia|o__Clostridiales|f__Lachnospiraceae|g__Roseburia|s__Roseburia_hominis	gnl|X|Human_meta_1_athena_4728	9405	11072	d__Bacteria|p__Firmicutes|c__Clostridia|o__Clostridiales|f__Eubacteriaceae|g__Eubacterium|s__[Eubacterium]_hallii	gnl|X|Human_meta_1_athena_409	156189	154522	1668	100
H1	d__Bacteria|p__Firmicutes|c__Clostridia|o__Clostridiales|f__Lachnospiraceae|g__Roseburia|s__Roseburia_hominis	gnl|X|Human_meta_1_athena_4728	1	5243	d__Bacteria|p__Firmicutes|c__Clostridia|o__Clostridiales|f__Lachnospiraceae|s__[Eubacterium]_rectale	gnl|X|Human_meta_1_athena_5610	290964	296206	5243	100
H1	d__Bacteria|p__Firmicutes|c__Clostridia|o__Clostridiales|f__Lachnospiraceae|g__Roseburia|s__Roseburia_hominis	gnl|X|Human_meta_1_athena_4728	5295	9340	d__Bacteria|p__Firmicutes|c__Clostridia|o__Clostridiales|f__Lachnospiraceae|s__[Eubacterium]_rectale	gnl|X|Human_meta_1_athena_5610	296258	300303	4046	99.56
H1	d__Bacteria|p__Firmicutes|c__Clostridia|o__Clostridiales|f__Lachnospiraceae|g__Roseburia|s__Roseburia_hominis	gnl|X|Human_meta_1_athena_4728	3944	5021	d__Bacteria|p__Firmicutes|c__Erysipelotrichia|o__Erysipelotrichales|f__Erysipelotrichaceae|g__Faecalitalea|s__Faecalitalea_cylindroides	gnl|X|Human_meta_1_athena_2460	1	1078	1078	99.07
H1	d__Bacteria|p__Firmicutes|c__Clostridia|o__Clostridiales|f__Lachnospiraceae|g__Roseburia|s__Roseburia_hominis	gnl|X|Human_meta_1_athena_4732	67140	68443	d__Bacteria|p__Firmicutes|c__Clostridia|o__Clostridiales|f__Ruminococcaceae|s__Ruminococcaceae_bacterium_CPB6	gnl|X|Human_meta_1_athena_5518	9777	11080	1304	99.92
H1	d__Bacteria|p__Firmicutes|c__Clostridia|o__Clostridiales|f__Lachnospiraceae|g__Roseburia|s__Roseburia_hominis	gnl|X|Human_meta_1_athena_4732	67142	68438	d__Bacteria|p__Actinobacteria|c__Actinobacteria|o__Corynebacteriales	gnl|X|Human_meta_1_athena_13134	22498	23794	1297	100
H1	d__Bacteria|p__Firmicutes|c__Clostridia|o__Clostridiales|f__Lachnospiraceae|g__Roseburia|s__Roseburia_hominis	gnl|X|Human_meta_1_athena_4732	67142	68438	d__Bacteria|p__Firmicutes|c__Clostridia|o__Clostridiales|f__Lachnospiraceae|g__Anaerostipes|s__Anaerostipes_hadrus	gnl|X|Human_meta_1_athena_8615	16940	18236	1297	100
H1	d__Bacteria|p__Bacteroidetes|c__Bacteroidia|o__Bacteroidales|f__Bacteroidaceae|g__Bacteroides|s__Bacteroides_vulgatus	gnl|X|Human_meta_1_athena_4734	13143	15338	d__Bacteria|p__Bacteroidetes|c__Bacteroidia|o__Bacteroidales|f__Bacteroidaceae|g__Bacteroides|s__Bacteroides_dorei	gnl|X|Human_meta_1_athena_5921	10675	12870	2196	99.54
H1	d__Bacteria|p__Bacteroidetes|c__Bacteroidia|o__Bacteroidales|f__Bacteroidaceae|g__Bacteroides|s__Bacteroides_vulgatus	gnl|X|Human_meta_1_athena_4734	13171	15338	d__Bacteria|p__Bacteroidetes|c__Bacteroidia|o__Bacteroidales|f__Bacteroidaceae|g__Bacteroides|s__Bacteroides_dorei	gnl|X|Human_meta_1_athena_2366	18724	20890	2168	99.54
H1	d__Bacteria|p__Firmicutes|c__Clostridia|o__Clostridiales|g__Flavonifractor|s__Flavonifractor_plautii	gnl|X|Human_meta_1_athena_4735	1	8686	d__Bacteria|p__Firmicutes|c__Clostridia|o__Clostridiales|f__Lachnospiraceae|s__[Eubacterium]_rectale	gnl|X|Human_meta_1_athena_8731	173001	181699	8699	99.76
H1	d__Bacteria|p__Actinobacteria|c__Actinobacteria|o__Bifidobacteriales|f__Bifidobacteriaceae|g__Bifidobacterium|s__Bifidobacterium_longum	gnl|X|Human_meta_1_athena_4740	36	546	d__Bacteria|p__Actinobacteria|c__Actinobacteria|o__Micrococcales|f__Micrococcaceae|g__Neomicrococcus|s__Neomicrococcus_aestuarii	gnl|X|Human_meta_1_athena_1369	1555	2065	511	100
H1	d__Bacteria|p__Firmicutes|c__Clostridia|o__Clostridiales|f__Lachnospiraceae|g__Roseburia|s__Roseburia_hominis	gnl|X|Human_meta_1_athena_4741	1	1378	d__Bacteria|p__Firmicutes|c__Clostridia|o__Clostridiales|f__Lachnospiraceae|g__Lachnoclostridium|s__[Clostridium]_bolteae	gnl|X|Human_meta_1_athena_593	3246	4623	1378	99.64
H1	d__Bacteria|p__Firmicutes|c__Clostridia|o__Clostridiales|f__Lachnospiraceae|g__Roseburia|s__Roseburia_hominis	gnl|X|Human_meta_1_athena_4741	258438	259618	d__Bacteria|p__Firmicutes|c__Clostridia|o__Clostridiales|g__Flavonifractor|s__Flavonifractor_plautii	gnl|X|Human_meta_1_athena_6106	1187	1	1187	99.49
H1	d__Bacteria|p__Firmicutes|c__Bacilli|o__Bacillales|f__Paenibacillaceae|g__Paenibacillus|s__Paenibacillus_polymyxa	gnl|X|Human_meta_1_athena_4758	120498	121748	d__Bacteria|p__Firmicutes|c__Clostridia|o__Clostridiales|f__Eubacteriaceae|g__Eubacterium|s__[Eubacterium]_hallii	gnl|X|Human_meta_1_athena_10231	16168	14917	1252	99.92
H1	d__Bacteria|p__Firmicutes|c__Bacilli|o__Bacillales|f__Paenibacillaceae|g__Paenibacillus|s__Paenibacillus_polymyxa	gnl|X|Human_meta_1_athena_4758	120498	121748	d__Bacteria|p__Firmicutes|c__Clostridia|o__Clostridiales|f__Lachnospiraceae|g__Roseburia|s__Roseburia_hominis	gnl|X|Human_meta_1_athena_1112	10148	11399	1252	99.92
H1	d__Bacteria|p__Firmicutes|c__Bacilli|o__Bacillales|f__Paenibacillaceae|g__Paenibacillus|s__Paenibacillus_polymyxa	gnl|X|Human_meta_1_athena_4758	120498	121749	d__Bacteria|p__Firmicutes|c__Clostridia|o__Clostridiales	gnl|X|Human_meta_1_athena_2742	62393	61141	1253	99.84
H1	d__Bacteria|p__Firmicutes|c__Bacilli|o__Bacillales|f__Paenibacillaceae|g__Paenibacillus|s__Paenibacillus_polymyxa	gnl|X|Human_meta_1_athena_4758	120498	121215	d__Bacteria|p__Firmicutes|c__Clostridia|o__Clostridiales|f__Clostridiaceae|g__Clostridium	gnl|X|Human_meta_1_athena_5303	718	1	718	100
H1	d__Bacteria|p__Firmicutes|c__Clostridia|o__Clostridiales|f__Clostridiaceae|g__Clostridium|s__Clostridium_argentinense	gnl|X|Human_meta_1_athena_4759	74396	75478	d__Bacteria|p__Firmicutes|c__Clostridia|o__Clostridiales|f__Syntrophomonadaceae|g__Syntrophothermus|s__Syntrophothermus_lipocalidus	gnl|X|Human_meta_1_athena_9287	1	1083	1083	100
H1	d__Bacteria|p__Firmicutes|c__Clostridia|o__Clostridiales|f__Lachnospiraceae|s__[Eubacterium]_rectale	gnl|X|Human_meta_1_athena_4761	87490	93515	d__Bacteria|p__Firmicutes|c__Clostridia|o__Clostridiales|f__Lachnospiraceae|g__Roseburia|s__Roseburia_hominis	gnl|X|Human_meta_1_athena_13156	6961	940	6026	99.72
H1	d__Bacteria|p__Firmicutes|c__Clostridia|o__Clostridiales|f__Lachnospiraceae|s__[Eubacterium]_rectale	gnl|X|Human_meta_1_athena_4761	87490	93515	d__Bacteria|p__Firmicutes|c__Clostridia|o__Clostridiales|f__Lachnospiraceae|g__Roseburia|s__Roseburia_hominis	gnl|X|Human_meta_1_athena_4924	485474	491492	6026	99.37
H1	d__Bacteria|p__Firmicutes|c__Clostridia|o__Clostridiales|f__Lachnospiraceae|s__[Eubacterium]_rectale	gnl|X|Human_meta_1_athena_4761	84660	87434	d__Bacteria|p__Firmicutes|c__Clostridia|o__Clostridiales|f__Lachnospiraceae|g__Roseburia|s__Roseburia_hominis	gnl|X|Human_meta_1_athena_4924	482645	485418	2775	99.03
H1	d__Bacteria|p__Firmicutes|c__Clostridia|o__Clostridiales|f__Lachnospiraceae|s__[Eubacterium]_rectale	gnl|X|Human_meta_1_athena_4761	335763	337278	d__Bacteria|p__Firmicutes|c__Clostridia|o__Clostridiales|f__Lachnospiraceae|g__Roseburia|s__Roseburia_hominis	gnl|X|Human_meta_1_athena_4924	620045	621560	1516	99.14
H1	d__Bacteria|p__Firmicutes|c__Clostridia|o__Clostridiales|f__Lachnospiraceae|s__[Eubacterium]_rectale	gnl|X|Human_meta_1_athena_4761	338471	341402	d__Bacteria|p__Firmicutes|c__Clostridia|o__Clostridiales|f__Eubacteriaceae|g__Eubacterium|s__[Eubacterium]_eligens	gnl|X|Human_meta_1_athena_7190	498986	496055	2932	99.01
H1	d__Bacteria|p__Firmicutes|c__Clostridia|o__Clostridiales|f__Lachnospiraceae|s__[Eubacterium]_rectale	gnl|X|Human_meta_1_athena_4761	63944	65779	d__Bacteria|p__Firmicutes|c__Clostridia|o__Clostridiales|f__Eubacteriaceae|g__Eubacterium|s__[Eubacterium]_hallii	gnl|X|Human_meta_1_athena_409	223754	221919	1836	99.89
H1	d__Bacteria|p__Firmicutes|c__Clostridia|o__Clostridiales|f__Lachnospiraceae|s__[Eubacterium]_rectale	gnl|X|Human_meta_1_athena_4761	340314	341402	d__Bacteria|p__Firmicutes|c__Clostridia|o__Clostridiales|g__Intestinimonas|s__Intestinimonas_butyriciproducens	gnl|X|Human_meta_1_athena_11517	5588	6676	1089	99.45
H1	d__Bacteria|p__Firmicutes|c__Clostridia|o__Clostridiales|f__Peptostreptococcaceae|g__Clostridioides|s__Clostridioides_difficile	gnl|X|Human_meta_1_athena_4768	25350	26126	d__Bacteria|p__Firmicutes|c__Clostridia|o__Clostridiales|f__Lachnospiraceae|g__Anaerostipes|s__Anaerostipes_hadrus	gnl|X|Human_meta_1_athena_9307	68238	67462	777	99.49
H1	d__Bacteria|p__Bacteroidetes|c__Bacteroidia|o__Bacteroidales|f__Bacteroidaceae|g__Bacteroides|s__Bacteroides_caccae	gnl|X|Human_meta_1_athena_4770	8966	13461	d__Bacteria|p__Bacteroidetes|c__Bacteroidia|o__Bacteroidales|f__Bacteroidaceae|g__Bacteroides|s__Bacteroides_caecimuris	gnl|X|Human_meta_1_athena_508	29898	25402	4497	99.42
H1	d__Bacteria|p__Bacteroidetes|c__Bacteroidia|o__Bacteroidales|f__Bacteroidaceae|g__Bacteroides|s__Bacteroides_caccae	gnl|X|Human_meta_1_athena_4770	14143	17888	d__Bacteria|p__Bacteroidetes|c__Bacteroidia|o__Bacteroidales|f__Bacteroidaceae|g__Bacteroides|s__Bacteroides_caecimuris	gnl|X|Human_meta_1_athena_508	24870	21125	3746	99.71
H1	d__Bacteria|p__Bacteroidetes|c__Bacteroidia|o__Bacteroidales|f__Bacteroidaceae|g__Bacteroides|s__Bacteroides_vulgatus	gnl|X|Human_meta_1_athena_4771	165144	169642	d__Bacteria|p__Bacteroidetes|c__Bacteroidia|o__Bacteroidales|f__Bacteroidaceae|g__Bacteroides|s__Bacteroides_ovatus	gnl|X|Human_meta_1_athena_12110	1696	6194	4499	100
H1	d__Bacteria|p__Bacteroidetes|c__Bacteroidia|o__Bacteroidales|f__Bacteroidaceae|g__Bacteroides|s__Bacteroides_vulgatus	gnl|X|Human_meta_1_athena_4771	164504	165079	d__Bacteria|p__Bacteroidetes|c__Bacteroidia|o__Bacteroidales|f__Bacteroidaceae|g__Bacteroides|s__Bacteroides_ovatus	gnl|X|Human_meta_1_athena_12110	1056	1631	576	100
H1	d__Bacteria|p__Bacteroidetes|c__Bacteroidia|o__Bacteroidales|f__Bacteroidaceae|g__Bacteroides|s__Bacteroides_vulgatus	gnl|X|Human_meta_1_athena_4771	165144	169642	d__Bacteria|p__Bacteroidetes|c__Bacteroidia|o__Bacteroidales|f__Bacteroidaceae|g__Bacteroides|s__Bacteroides_ovatus	gnl|X|Human_meta_1_athena_6681	2149	6647	4499	100
H1	d__Bacteria|p__Bacteroidetes|c__Bacteroidia|o__Bacteroidales|f__Bacteroidaceae|g__Bacteroides|s__Bacteroides_vulgatus	gnl|X|Human_meta_1_athena_4771	164504	165079	d__Bacteria|p__Bacteroidetes|c__Bacteroidia|o__Bacteroidales|f__Bacteroidaceae|g__Bacteroides|s__Bacteroides_ovatus	gnl|X|Human_meta_1_athena_6681	1509	2084	576	100
H1	d__Bacteria|p__Bacteroidetes|c__Bacteroidia|o__Bacteroidales|f__Bacteroidaceae|g__Bacteroides|s__Bacteroides_vulgatus	gnl|X|Human_meta_1_athena_4771	165144	169642	d__Bacteria|p__Bacteroidetes|c__Bacteroidia|o__Bacteroidales|f__Rikenellaceae|g__Alistipes|s__Alistipes_finegoldii	gnl|X|Human_meta_1_athena_5881	4518	20	4499	100
H1	d__Bacteria|p__Bacteroidetes|c__Bacteroidia|o__Bacteroidales|f__Bacteroidaceae|g__Bacteroides|s__Bacteroides_vulgatus	gnl|X|Human_meta_1_athena_4771	164496	165079	d__Bacteria|p__Bacteroidetes|c__Bacteroidia|o__Bacteroidales|f__Rikenellaceae|g__Alistipes|s__Alistipes_finegoldii	gnl|X|Human_meta_1_athena_5881	5166	4583	584	99.83
H1	d__Bacteria|p__Bacteroidetes|c__Bacteroidia|o__Bacteroidales|f__Bacteroidaceae|g__Bacteroides|s__Bacteroides_vulgatus	gnl|X|Human_meta_1_athena_4771	165144	169642	d__Bacteria|p__Bacteroidetes|c__Bacteroidia|o__Bacteroidales|f__Bacteroidaceae|g__Bacteroides|s__Bacteroides_ovatus	gnl|X|Human_meta_1_athena_4818	137959	142457	4499	100
H1	d__Bacteria|p__Bacteroidetes|c__Bacteroidia|o__Bacteroidales|f__Bacteroidaceae|g__Bacteroides|s__Bacteroides_vulgatus	gnl|X|Human_meta_1_athena_4771	164503	165079	d__Bacteria|p__Bacteroidetes|c__Bacteroidia|o__Bacteroidales|f__Bacteroidaceae|g__Bacteroides|s__Bacteroides_ovatus	gnl|X|Human_meta_1_athena_4818	137318	137894	577	100
H1	d__Bacteria|p__Bacteroidetes|c__Bacteroidia|o__Bacteroidales|f__Bacteroidaceae|g__Bacteroides|s__Bacteroides_vulgatus	gnl|X|Human_meta_1_athena_4771	166105	169642	d__Bacteria|p__Bacteroidetes|c__Bacteroidia|o__Bacteroidales|f__Bacteroidaceae|g__Bacteroides|s__Bacteroides_dorei	gnl|X|Human_meta_1_athena_5842	22622	19085	3538	100
H1	d__Bacteria|p__Bacteroidetes|c__Bacteroidia|o__Bacteroidales|f__Bacteroidaceae|g__Bacteroides|s__Bacteroides_ovatus	gnl|X|Human_meta_1_athena_4779	2658	7404	d__Bacteria|p__Bacteroidetes|c__Bacteroidia|o__Bacteroidales|f__Bacteroidaceae|g__Bacteroides|s__Bacteroides_caecimuris	gnl|X|Human_meta_1_athena_508	10752	15498	4747	99.96
H1	d__Bacteria|p__Firmicutes|c__Clostridia|o__Clostridiales|f__Lachnospiraceae|g__Blautia|s__Blautia_hansenii	gnl|X|Human_meta_1_athena_4788	1	2282	d__Bacteria|p__Firmicutes|c__Clostridia|o__Clostridiales|f__Lachnospiraceae|s__[Eubacterium]_rectale	gnl|X|Human_meta_1_athena_8731	153790	156073	2284	99.04
H1	d__Bacteria|p__Firmicutes|c__Clostridia|o__Clostridiales|f__Lachnospiraceae|s__[Eubacterium]_rectale	gnl|X|Human_meta_1_athena_4798	261982	276098	d__Bacteria|p__Firmicutes|c__Clostridia|o__Clostridiales|f__Lachnospiraceae|g__Anaerostipes|s__Anaerostipes_hadrus	gnl|X|Human_meta_1_athena_6117	17251	3131	14121	99.36
H1	d__Bacteria|p__Firmicutes|c__Clostridia|o__Clostridiales|f__Lachnospiraceae|s__[Eubacterium]_rectale	gnl|X|Human_meta_1_athena_4798	261982	273636	d__Bacteria|p__Firmicutes|c__Clostridia|o__Clostridiales|f__Lachnospiraceae|g__Roseburia|s__Roseburia_hominis	gnl|X|Human_meta_1_athena_204	288840	300496	11657	99.61
H1	d__Bacteria|p__Firmicutes|c__Clostridia|o__Clostridiales|f__Lachnospiraceae|s__[Eubacterium]_rectale	gnl|X|Human_meta_1_athena_4798	339984	343143	d__Bacteria|p__Firmicutes|c__Clostridia|o__Clostridiales|f__Lachnospiraceae|g__Blautia|s__Blautia_hansenii	gnl|X|Human_meta_1_athena_7898	151915	155073	3160	99.53
H1	d__Bacteria|p__Firmicutes|c__Clostridia|o__Clostridiales|f__Lachnospiraceae|s__[Eubacterium]_rectale	gnl|X|Human_meta_1_athena_4798	343394	345395	d__Bacteria|p__Firmicutes|c__Clostridia|o__Clostridiales|f__Lachnospiraceae|g__Blautia|s__Blautia_hansenii	gnl|X|Human_meta_1_athena_7898	155178	157178	2002	99.4
H1	d__Bacteria|p__Firmicutes|c__Clostridia|o__Clostridiales|f__Lachnospiraceae|s__[Eubacterium]_rectale	gnl|X|Human_meta_1_athena_4798	535122	535877	d__Bacteria|p__Firmicutes|c__Clostridia|o__Clostridiales|f__Lachnospiraceae|g__Blautia|s__Blautia_hansenii	gnl|X|Human_meta_1_athena_7898	7510	8265	756	99.6
H1	d__Bacteria|p__Firmicutes|c__Clostridia|o__Clostridiales|f__Lachnospiraceae|s__[Eubacterium]_rectale	gnl|X|Human_meta_1_athena_4798	609443	610094	d__Bacteria|p__Firmicutes|c__Clostridia|o__Clostridiales|f__Lachnospiraceae|g__Blautia|s__Blautia_hansenii	gnl|X|Human_meta_1_athena_7898	93095	92444	652	99.54
H1	d__Bacteria|p__Firmicutes|c__Clostridia|o__Clostridiales|f__Lachnospiraceae|s__[Eubacterium]_rectale	gnl|X|Human_meta_1_athena_4798	187462	190544	d__Bacteria|p__Firmicutes|c__Clostridia|o__Clostridiales|f__Lachnospiraceae|g__Roseburia|s__Roseburia_hominis	gnl|X|Human_meta_1_athena_5986	210806	213888	3083	99.9
H1	d__Bacteria|p__Firmicutes|c__Clostridia|o__Clostridiales|f__Lachnospiraceae|s__[Eubacterium]_rectale	gnl|X|Human_meta_1_athena_4798	174026	175694	d__Bacteria|p__Firmicutes|c__Clostridia|o__Clostridiales|f__Lachnospiraceae|g__Roseburia|s__Roseburia_hominis	gnl|X|Human_meta_1_athena_5986	202884	204552	1669	100
H1	d__Bacteria|p__Firmicutes|c__Clostridia|o__Clostridiales|f__Lachnospiraceae|s__[Eubacterium]_rectale	gnl|X|Human_meta_1_athena_4798	187462	190544	d__Bacteria|p__Firmicutes|c__Clostridia|o__Clostridiales|f__Eubacteriaceae|g__Eubacterium|s__[Eubacterium]_eligens	gnl|X|Human_meta_1_athena_7190	463505	460423	3083	99.64
H1	d__Bacteria|p__Firmicutes|c__Clostridia|o__Clostridiales|f__Lachnospiraceae|s__[Eubacterium]_rectale	gnl|X|Human_meta_1_athena_4798	174026	175694	d__Bacteria|p__Firmicutes|c__Clostridia|o__Clostridiales|f__Eubacteriaceae|g__Eubacterium|s__[Eubacterium]_eligens	gnl|X|Human_meta_1_athena_7190	471427	469759	1669	99.94
H1	d__Bacteria|p__Firmicutes|c__Clostridia|o__Clostridiales|f__Lachnospiraceae|s__[Eubacterium]_rectale	gnl|X|Human_meta_1_athena_4798	174026	175694	d__Bacteria|p__Firmicutes|c__Clostridia|o__Clostridiales|f__Lachnospiraceae|g__Roseburia|s__Roseburia_hominis	gnl|X|Human_meta_1_athena_7005	2496	828	1669	100
H1	d__Bacteria|p__Firmicutes|c__Clostridia|o__Clostridiales|f__Lachnospiraceae|s__[Eubacterium]_rectale	gnl|X|Human_meta_1_athena_4798	603315	605711	d__Bacteria|p__Firmicutes|c__Clostridia|o__Clostridiales|f__Lachnospiraceae|g__Roseburia|s__Roseburia_hominis	gnl|X|Human_meta_1_athena_4979	1	2397	2397	99.25
H1	d__Bacteria|p__Firmicutes|c__Clostridia|o__Clostridiales|f__Lachnospiraceae|s__[Eubacterium]_rectale	gnl|X|Human_meta_1_athena_4798	600504	602364	d__Bacteria|p__Firmicutes|c__Clostridia|o__Clostridiales|f__Eubacteriaceae|g__Eubacterium|s__[Eubacterium]_hallii	gnl|X|Human_meta_1_athena_409	79393	81253	1861	99.89
H1	d__Bacteria|p__Firmicutes|c__Clostridia|o__Clostridiales|f__Lachnospiraceae|s__[Eubacterium]_rectale	gnl|X|Human_meta_1_athena_4798	171973	173818	d__Bacteria|p__Firmicutes|c__Bacilli|o__Lactobacillales|f__Enterococcaceae|g__Enterococcus|s__Enterococcus_faecium	gnl|X|Human_meta_1_athena_2871	1844	1	1846	99.78
H1	d__Bacteria|p__Firmicutes|c__Clostridia|o__Clostridiales|f__Lachnospiraceae|s__[Eubacterium]_rectale	gnl|X|Human_meta_1_athena_4798	42702	44565	d__Bacteria|p__Firmicutes|c__Bacilli|o__Lactobacillales|f__Enterococcaceae|g__Enterococcus|s__Enterococcus_faecium	gnl|X|Human_meta_1_athena_2871	1863	1	1864	99.41
H1	d__Bacteria|p__Firmicutes|c__Clostridia|o__Clostridiales|f__Lachnospiraceae|s__[Eubacterium]_rectale	gnl|X|Human_meta_1_athena_4798	187462	188603	d__Bacteria|p__Firmicutes|c__Clostridia|o__Clostridiales|f__Lachnospiraceae|g__Roseburia|s__Roseburia_hominis	gnl|X|Human_meta_1_athena_6370	24735	23594	1142	99.91
H1	d__Bacteria|p__Firmicutes|c__Clostridia|o__Clostridiales|f__Lachnospiraceae|s__[Eubacterium]_rectale	gnl|X|Human_meta_1_athena_4798	187788	188603	d__Bacteria|p__Firmicutes|c__Erysipelotrichia|o__Erysipelotrichales|f__Erysipelotrichaceae|g__Faecalitalea|s__Faecalitalea_cylindroides	gnl|X|Human_meta_1_athena_9119	4954	4139	816	99.75
H1	d__Bacteria|p__Firmicutes|c__Clostridia|o__Clostridiales|f__Lachnospiraceae|s__[Eubacterium]_rectale	gnl|X|Human_meta_1_athena_4798	587176	588042	d__Bacteria|p__Firmicutes|c__Clostridia|o__Clostridiales|f__Eubacteriaceae|g__Eubacterium|s__[Eubacterium]_eligens	gnl|X|Human_meta_1_athena_9162	133282	132414	869	99.42
H1	d__Bacteria|p__Firmicutes|c__Clostridia|o__Clostridiales|f__Lachnospiraceae|s__[Eubacterium]_rectale	gnl|X|Human_meta_1_athena_4798	43853	44596	d__Bacteria|p__Firmicutes|c__Clostridia|o__Clostridiales|f__Lachnospiraceae|g__Blautia|s__Blautia_hansenii	gnl|X|Human_meta_1_athena_8513	2159	1416	744	99.73
H1	d__Bacteria|p__Firmicutes|c__Clostridia|o__Clostridiales|f__Lachnospiraceae|s__[Eubacterium]_rectale	gnl|X|Human_meta_1_athena_4798	173106	173844	d__Bacteria|p__Firmicutes|c__Clostridia|o__Clostridiales|f__Lachnospiraceae|g__Blautia|s__Blautia_hansenii	gnl|X|Human_meta_1_athena_8513	2159	1421	739	99.73
H1	d__Bacteria|p__Firmicutes|c__Clostridia|o__Clostridiales|f__Lachnospiraceae|s__[Eubacterium]_rectale	gnl|X|Human_meta_1_athena_4798	609443	610094	d__Bacteria|p__Firmicutes|c__Clostridia|o__Clostridiales|f__Lachnospiraceae|g__Roseburia|s__Roseburia_hominis	gnl|X|Human_meta_1_athena_7082	42557	41906	652	99.54
H1	d__Bacteria|p__Bacteroidetes|c__Bacteroidia|o__Bacteroidales|f__Bacteroidaceae|g__Bacteroides|s__Bacteroides_ovatus	gnl|X|Human_meta_1_athena_4804	1	1468	d__Bacteria|p__Bacteroidetes|c__Bacteroidia|o__Bacteroidales|f__Rikenellaceae|g__Alistipes|s__Alistipes_shahii	gnl|X|Human_meta_1_athena_3142	596502	595035	1468	100
H1	d__Bacteria|p__Bacteroidetes|c__Bacteroidia|o__Bacteroidales|f__Bacteroidaceae|g__Bacteroides|s__Bacteroides_ovatus	gnl|X|Human_meta_1_athena_4804	1	1468	d__Bacteria|p__Bacteroidetes|c__Bacteroidia|o__Bacteroidales|f__Rikenellaceae|g__Alistipes|s__Alistipes_shahii	gnl|X|Human_meta_1_athena_4963	13264	11797	1468	99.93
H1	d__Bacteria|p__Firmicutes|c__Clostridia|o__Clostridiales|f__Lachnospiraceae|g__Anaerostipes|s__Anaerostipes_hadrus	gnl|X|Human_meta_1_athena_4808	76569	79330	d__Bacteria|p__Firmicutes|c__Clostridia|o__Clostridiales|g__Intestinimonas|s__Intestinimonas_butyriciproducens	gnl|X|Human_meta_1_athena_12132	10335	7576	2762	99.64
H1	d__Bacteria|p__Firmicutes|c__Clostridia|o__Clostridiales|f__Lachnospiraceae|g__Anaerostipes|s__Anaerostipes_hadrus	gnl|X|Human_meta_1_athena_4808	161401	163271	d__Bacteria|p__Firmicutes|c__Clostridia|o__Clostridiales|f__Lachnospiraceae|s__[Eubacterium]_rectale	gnl|X|Human_meta_1_athena_10396	64776	66646	1871	99.52
H1	d__Bacteria|p__Firmicutes|c__Clostridia|o__Clostridiales|f__Lachnospiraceae|g__Anaerostipes|s__Anaerostipes_hadrus	gnl|X|Human_meta_1_athena_4808	161712	163271	d__Bacteria|p__Firmicutes|c__Clostridia|o__Clostridiales|g__Intestinimonas|s__Intestinimonas_butyriciproducens	gnl|X|Human_meta_1_athena_5393	29297	27738	1560	99.94
H1	d__Bacteria|p__Firmicutes|c__Clostridia|o__Clostridiales|f__Lachnospiraceae|g__Anaerostipes|s__Anaerostipes_hadrus	gnl|X|Human_meta_1_athena_4808	161714	163263	d__Bacteria|p__Firmicutes|c__Clostridia|o__Clostridiales|f__Eubacteriaceae|g__Eubacterium|s__Eubacterium_limosum	gnl|X|Human_meta_1_athena_4582	88897	90446	1550	100
H1	d__Bacteria|p__Bacteroidetes|c__Bacteroidia|o__Bacteroidales|f__Bacteroidaceae|g__Bacteroides|s__Bacteroides_ovatus	gnl|X|Human_meta_1_athena_4818	138920	145498	d__Bacteria|p__Bacteroidetes|c__Bacteroidia|o__Bacteroidales|f__Bacteroidaceae|g__Bacteroides|s__Bacteroides_dorei	gnl|X|Human_meta_1_athena_5842	22622	16044	6579	100
H1	d__Bacteria|p__Bacteroidetes|c__Bacteroidia|o__Bacteroidales|f__Bacteroidaceae|g__Bacteroides|s__Bacteroides_ovatus	gnl|X|Human_meta_1_athena_4818	137959	142476	d__Bacteria|p__Bacteroidetes|c__Bacteroidia|o__Bacteroidales|f__Rikenellaceae|g__Alistipes|s__Alistipes_finegoldii	gnl|X|Human_meta_1_athena_5881	4518	1	4518	100
H1	d__Bacteria|p__Bacteroidetes|c__Bacteroidia|o__Bacteroidales|f__Bacteroidaceae|g__Bacteroides|s__Bacteroides_ovatus	gnl|X|Human_meta_1_athena_4818	137318	137894	d__Bacteria|p__Bacteroidetes|c__Bacteroidia|o__Bacteroidales|f__Rikenellaceae|g__Alistipes|s__Alistipes_finegoldii	gnl|X|Human_meta_1_athena_5881	5159	4583	577	100
H1	d__Bacteria|p__Bacteroidetes|c__Bacteroidia|o__Bacteroidales|f__Bacteroidaceae|g__Bacteroides|s__Bacteroides_ovatus	gnl|X|Human_meta_1_athena_4818	137959	142457	d__Bacteria|p__Bacteroidetes|c__Bacteroidia|o__Bacteroidales|f__Bacteroidaceae|g__Bacteroides|s__Bacteroides_vulgatus	gnl|X|Human_meta_1_athena_4771	165144	169642	4499	100
H1	d__Bacteria|p__Bacteroidetes|c__Bacteroidia|o__Bacteroidales|f__Bacteroidaceae|g__Bacteroides|s__Bacteroides_ovatus	gnl|X|Human_meta_1_athena_4818	137318	137894	d__Bacteria|p__Bacteroidetes|c__Bacteroidia|o__Bacteroidales|f__Bacteroidaceae|g__Bacteroides|s__Bacteroides_vulgatus	gnl|X|Human_meta_1_athena_4771	164503	165079	577	100
H1	d__Bacteria|p__Bacteroidetes|c__Bacteroidia|o__Bacteroidales|f__Bacteroidaceae|g__Bacteroides|s__Bacteroides_ovatus	gnl|X|Human_meta_1_athena_4818	142448	145498	d__Bacteria|p__Bacteroidetes|c__Bacteroidia|o__Bacteroidales|f__Tannerellaceae|g__Parabacteroides|s__Parabacteroides_distasonis	gnl|X|Human_meta_1_athena_6182	7419	4369	3051	100
H1	d__Bacteria|p__Bacteroidetes|c__Bacteroidia|o__Bacteroidales|f__Bacteroidaceae|g__Bacteroides|s__Bacteroides_ovatus	gnl|X|Human_meta_1_athena_4818	91855	93107	d__Bacteria|p__Bacteroidetes|c__Bacteroidia|o__Bacteroidales|f__Rikenellaceae|g__Alistipes|s__Alistipes_shahii	gnl|X|Human_meta_1_athena_4963	32843	34095	1253	99.84
H1	d__Bacteria|p__Bacteroidetes|c__Bacteroidia|o__Bacteroidales|f__Bacteroidaceae|g__Bacteroides|s__Bacteroides_ovatus	gnl|X|Human_meta_1_athena_4829	12848	14296	d__Bacteria|p__Bacteroidetes|c__Bacteroidia|o__Bacteroidales|f__Bacteroidaceae|g__Bacteroides|s__Bacteroides_caecimuris	gnl|X|Human_meta_1_athena_5909	39542	38094	1449	99.93
H1	d__Bacteria|p__Firmicutes|c__Clostridia|o__Clostridiales|f__Eubacteriaceae|g__Eubacterium|s__[Eubacterium]_hallii	gnl|X|Human_meta_1_athena_4835	48492	57256	d__Bacteria|p__Firmicutes|c__Clostridia|o__Clostridiales|f__Lachnospiraceae|s__[Eubacterium]_rectale	gnl|X|Human_meta_1_athena_9534	8765	1	8765	100
H1	d__Bacteria|p__Firmicutes|c__Clostridia|o__Clostridiales|f__Eubacteriaceae|g__Eubacterium|s__[Eubacterium]_hallii	gnl|X|Human_meta_1_athena_4835	46367	48465	d__Bacteria|p__Firmicutes|c__Clostridia|o__Clostridiales|f__Lachnospiraceae|s__[Eubacterium]_rectale	gnl|X|Human_meta_1_athena_9534	10890	8792	2099	99.9
H1	d__Bacteria|p__Firmicutes|c__Clostridia|o__Clostridiales|f__Eubacteriaceae|g__Eubacterium|s__[Eubacterium]_hallii	gnl|X|Human_meta_1_athena_4835	48492	57256	d__Bacteria|p__Firmicutes|c__Clostridia|o__Clostridiales|f__Lachnospiraceae|g__Blautia|s__Blautia_hansenii	gnl|X|Human_meta_1_athena_7319	22662	31426	8765	100
H1	d__Bacteria|p__Firmicutes|c__Clostridia|o__Clostridiales|f__Eubacteriaceae|g__Eubacterium|s__[Eubacterium]_hallii	gnl|X|Human_meta_1_athena_4835	46367	48465	d__Bacteria|p__Firmicutes|c__Clostridia|o__Clostridiales|f__Lachnospiraceae|g__Blautia|s__Blautia_hansenii	gnl|X|Human_meta_1_athena_7319	20537	22635	2099	99.95
H1	d__Bacteria|p__Firmicutes|c__Clostridia|o__Clostridiales|f__Eubacteriaceae|g__Eubacterium|s__[Eubacterium]_hallii	gnl|X|Human_meta_1_athena_4835	48492	57253	d__Bacteria|p__Firmicutes|c__Clostridia|o__Clostridiales|f__Lachnospiraceae|g__Anaerostipes|s__Anaerostipes_hadrus	gnl|X|Human_meta_1_athena_13241	35636	44406	8787	99.1
H1	d__Bacteria|p__Firmicutes|c__Clostridia|o__Clostridiales|f__Eubacteriaceae|g__Eubacterium|s__[Eubacterium]_hallii	gnl|X|Human_meta_1_athena_4835	46370	48465	d__Bacteria|p__Firmicutes|c__Clostridia|o__Clostridiales|f__Lachnospiraceae|g__Anaerostipes|s__Anaerostipes_hadrus	gnl|X|Human_meta_1_athena_13241	33514	35609	2096	99.9
H1	d__Bacteria|p__Firmicutes|c__Clostridia|o__Clostridiales|f__Eubacteriaceae|g__Eubacterium|s__[Eubacterium]_hallii	gnl|X|Human_meta_1_athena_4835	46367	47529	d__Bacteria|p__Firmicutes|c__Clostridia|o__Clostridiales|f__Lachnospiraceae|g__Roseburia|s__Roseburia_hominis	gnl|X|Human_meta_1_athena_3937	22098	23260	1163	99.91
H1	d__Bacteria|p__Firmicutes|c__Clostridia|o__Clostridiales|f__Lachnospiraceae|g__Roseburia|s__Roseburia_hominis	gnl|X|Human_meta_1_athena_4846	335527	337289	d__Bacteria|p__Firmicutes|c__Clostridia|o__Clostridiales|f__Lachnospiraceae|g__Lachnoclostridium|s__[Clostridium]_bolteae	gnl|X|Human_meta_1_athena_7354	40463	42225	1763	99.26
H1	d__Bacteria|p__Firmicutes|c__Clostridia|o__Clostridiales|f__Lachnospiraceae|g__Roseburia|s__Roseburia_hominis	gnl|X|Human_meta_1_athena_4846	497188	500424	d__Bacteria|p__Firmicutes|c__Clostridia|o__Clostridiales|f__Lachnospiraceae|s__[Eubacterium]_rectale	gnl|X|Human_meta_1_athena_8731	12478	9243	3237	99.91
H1	d__Bacteria|p__Firmicutes|c__Clostridia|o__Clostridiales|f__Lachnospiraceae|g__Roseburia|s__Roseburia_hominis	gnl|X|Human_meta_1_athena_4846	495368	496520	d__Bacteria|p__Firmicutes|c__Clostridia|o__Clostridiales|f__Ruminococcaceae	gnl|X|Human_meta_1_athena_9913	16207	17357	1153	99.05
H1	d__Bacteria|p__Firmicutes|c__Clostridia|o__Clostridiales|f__Oscillospiraceae|g__Oscillibacter|s__Oscillibacter_valericigenes	gnl|X|Human_meta_1_athena_4851	28429	29383	d__Bacteria|p__Firmicutes|c__Clostridia|o__Clostridiales|g__Flavonifractor|s__Flavonifractor_plautii	gnl|X|Human_meta_1_athena_1683	1	955	955	99.79
H1	d__Bacteria|p__Firmicutes|c__Clostridia|o__Clostridiales|f__Eubacteriaceae|g__Eubacterium|s__[Eubacterium]_eligens	gnl|X|Human_meta_1_athena_4855	6112	9094	d__Bacteria|p__Firmicutes|c__Clostridia|o__Clostridiales|f__Peptostreptococcaceae|g__Clostridioides|s__Clostridioides_difficile	gnl|X|Human_meta_1_athena_5659	1	2983	2983	99.56
H1	d__Bacteria|p__Firmicutes|c__Clostridia|o__Clostridiales|f__Eubacteriaceae|g__Eubacterium|s__[Eubacterium]_eligens	gnl|X|Human_meta_1_athena_4855	614238	616054	d__Bacteria|p__Firmicutes|c__Clostridia|o__Clostridiales|f__Lachnospiraceae|g__Roseburia|s__Roseburia_hominis	gnl|X|Human_meta_1_athena_5168	112186	110370	1817	99.94
H1	d__Bacteria|p__Firmicutes|c__Clostridia|o__Clostridiales|f__Eubacteriaceae|g__Eubacterium|s__[Eubacterium]_eligens	gnl|X|Human_meta_1_athena_4855	514955	516636	d__Bacteria|p__Firmicutes|c__Clostridia|o__Clostridiales|f__Lachnospiraceae|g__Roseburia|s__Roseburia_hominis	gnl|X|Human_meta_1_athena_5168	218860	217179	1682	100
H1	d__Bacteria|p__Firmicutes|c__Clostridia|o__Clostridiales|f__Eubacteriaceae|g__Eubacterium|s__[Eubacterium]_eligens	gnl|X|Human_meta_1_athena_4855	122376	123979	d__Bacteria|p__Firmicutes|c__Clostridia|o__Clostridiales|f__Lachnospiraceae|g__Roseburia|s__Roseburia_hominis	gnl|X|Human_meta_1_athena_5168	110372	111975	1604	99.63
H1	d__Bacteria|p__Firmicutes|c__Clostridia|o__Clostridiales|f__Eubacteriaceae|g__Eubacterium|s__[Eubacterium]_eligens	gnl|X|Human_meta_1_athena_4855	491840	493175	d__Bacteria|p__Firmicutes|c__Clostridia|o__Clostridiales|f__Lachnospiraceae|s__[Eubacterium]_rectale	gnl|X|Human_meta_1_athena_12569	91433	92768	1336	100
H1	d__Bacteria|p__Firmicutes|c__Clostridia|o__Clostridiales|f__Eubacteriaceae|g__Eubacterium|s__[Eubacterium]_eligens	gnl|X|Human_meta_1_athena_4855	63079	64034	d__Bacteria|p__Firmicutes|c__Clostridia|o__Clostridiales|f__Lachnospiraceae|g__Anaerostipes|s__Anaerostipes_hadrus	gnl|X|Human_meta_1_athena_5404	158830	157875	956	100
H1	d__Bacteria|p__Actinobacteria|c__Actinobacteria|o__Bifidobacteriales|f__Bifidobacteriaceae|g__Bifidobacterium	gnl|X|Human_meta_1_athena_4859	1	8444	d__Bacteria|p__Firmicutes|c__Clostridia|o__Clostridiales|f__Lachnospiraceae|g__Roseburia|s__Roseburia_hominis	gnl|X|Human_meta_1_athena_4924	84135	92578	8444	99.95
H1	d__Bacteria|p__Actinobacteria|c__Actinobacteria|o__Bifidobacteriales|f__Bifidobacteriaceae|g__Bifidobacterium	gnl|X|Human_meta_1_athena_4859	4583	8769	d__Bacteria|p__Firmicutes|c__Clostridia|o__Clostridiales|f__Lachnospiraceae|g__Roseburia|s__Roseburia_hominis	gnl|X|Human_meta_1_athena_6204	69128	64942	4187	99.74
H1	d__Bacteria|p__Actinobacteria|c__Actinobacteria|o__Bifidobacteriales|f__Bifidobacteriaceae|g__Bifidobacterium	gnl|X|Human_meta_1_athena_4859	1	1213	d__Bacteria|p__Firmicutes|c__Clostridia|o__Clostridiales|f__Ruminococcaceae|g__Ruminococcus|s__Ruminococcus_champanellensis	gnl|X|Human_meta_1_athena_13061	147653	148865	1213	100
H1	d__Bacteria|p__Firmicutes|c__Clostridia|o__Clostridiales|f__Ruminococcaceae|g__Ruminococcus|s__Ruminococcus_champanellensis	gnl|X|Human_meta_1_athena_4870	113816	114718	d__Bacteria|p__Firmicutes|c__Clostridia|o__Clostridiales|f__Lachnospiraceae|g__Blautia|s__Blautia_hansenii	gnl|X|Human_meta_1_athena_8524	114437	115339	903	99.89
H1	d__Bacteria|p__Firmicutes|c__Clostridia|o__Clostridiales|f__Ruminococcaceae|g__Ruminococcus|s__Ruminococcus_champanellensis	gnl|X|Human_meta_1_athena_4870	115748	116443	d__Bacteria|p__Firmicutes|c__Clostridia|o__Clostridiales|f__Lachnospiraceae|g__Anaerostipes|s__Anaerostipes_hadrus	gnl|X|Human_meta_1_athena_8113	4546	5241	696	99.86
H1	d__Bacteria|p__Firmicutes|c__Clostridia|o__Clostridiales|f__Lachnospiraceae|g__Lachnoclostridium|s__[Clostridium]_bolteae	gnl|X|Human_meta_1_athena_4895	62220	63390	d__Bacteria|p__Firmicutes|c__Bacilli|o__Bacillales|f__Paenibacillaceae|g__Paenibacillus|s__Paenibacillus_sp._RUD330	gnl|X|Human_meta_1_athena_754	1171	1	1171	99.49
H1	d__Bacteria|p__Bacteroidetes|c__Bacteroidia|o__Bacteroidales|f__Tannerellaceae|g__Parabacteroides|s__Parabacteroides_distasonis	gnl|X|Human_meta_1_athena_4899	108418	109399	d__Bacteria|p__Bacteroidetes|c__Bacteroidia|o__Bacteroidales|f__Tannerellaceae|g__Parabacteroides|s__Parabacteroides_sp._CT06	gnl|X|Human_meta_1_athena_12659	1	982	982	99.59
H1	d__Bacteria|p__Bacteroidetes|c__Bacteroidia|o__Bacteroidales|f__Bacteroidaceae|g__Bacteroides|s__Bacteroides_helcogenes	gnl|X|Human_meta_1_athena_4902	82758	84409	d__Bacteria|p__Bacteroidetes|c__Bacteroidia|o__Bacteroidales|f__Bacteroidaceae|g__Bacteroides|s__Bacteroides_cellulosilyticus	gnl|X|Human_meta_1_athena_8005	263326	261675	1652	100
H1	d__Bacteria|p__Bacteroidetes|c__Bacteroidia|o__Bacteroidales|f__Bacteroidaceae|g__Bacteroides|s__Bacteroides_ovatus	gnl|X|Human_meta_1_athena_4913	39291	53732	d__Bacteria|p__Bacteroidetes|c__Bacteroidia|o__Bacteroidales|f__Rikenellaceae|g__Alistipes|s__Alistipes_shahii	gnl|X|Human_meta_1_athena_3142	609474	595033	14442	99.78
H1	d__Bacteria|p__Firmicutes|c__Clostridia|o__Clostridiales|f__Lachnospiraceae|g__Lachnoclostridium|s__Lachnoclostridium_phocaeense	gnl|X|Human_meta_1_athena_4916	94831	96520	d__Bacteria|p__Firmicutes|c__Clostridia|o__Clostridiales|f__Lachnospiraceae|g__Anaerotignum|s__Anaerotignum_propionicum	gnl|X|Human_meta_1_athena_6369	2728	1038	1692	99.59
H1	d__Bacteria|p__Firmicutes|c__Clostridia|o__Clostridiales|f__Lachnospiraceae|g__Roseburia|s__Roseburia_hominis	gnl|X|Human_meta_1_athena_4924	84103	92578	d__Bacteria|p__Actinobacteria|c__Actinobacteria|o__Bifidobacteriales|f__Bifidobacteriaceae|g__Bifidobacterium|s__Bifidobacterium_longum	gnl|X|Human_meta_1_athena_10271	33183	41658	8476	99.99
H1	d__Bacteria|p__Firmicutes|c__Clostridia|o__Clostridiales|f__Lachnospiraceae|g__Roseburia|s__Roseburia_hominis	gnl|X|Human_meta_1_athena_4924	84097	92578	d__Bacteria|p__Firmicutes|c__Clostridia|o__Clostridiales|f__Lachnospiraceae|s__[Eubacterium]_rectale	gnl|X|Human_meta_1_athena_5507	514259	505778	8482	99.94
H1	d__Bacteria|p__Firmicutes|c__Clostridia|o__Clostridiales|f__Lachnospiraceae|g__Roseburia|s__Roseburia_hominis	gnl|X|Human_meta_1_athena_4924	84135	92578	d__Bacteria|p__Actinobacteria|c__Actinobacteria|o__Bifidobacteriales|f__Bifidobacteriaceae|g__Bifidobacterium	gnl|X|Human_meta_1_athena_4859	1	8444	8444	99.95
H1	d__Bacteria|p__Firmicutes|c__Clostridia|o__Clostridiales|f__Lachnospiraceae|g__Roseburia|s__Roseburia_hominis	gnl|X|Human_meta_1_athena_4924	86784	92578	d__Bacteria|p__Actinobacteria|c__Actinobacteria|o__Bifidobacteriales|f__Bifidobacteriaceae|g__Bifidobacterium|s__Bifidobacterium_longum	gnl|X|Human_meta_1_athena_4405	105179	99385	5795	99.97
H1	d__Bacteria|p__Firmicutes|c__Clostridia|o__Clostridiales|f__Lachnospiraceae|g__Roseburia|s__Roseburia_hominis	gnl|X|Human_meta_1_athena_4924	485474	491492	d__Bacteria|p__Firmicutes|c__Clostridia|o__Clostridiales|f__Lachnospiraceae|s__[Eubacterium]_rectale	gnl|X|Human_meta_1_athena_4761	87490	93515	6026	99.37
H1	d__Bacteria|p__Firmicutes|c__Clostridia|o__Clostridiales|f__Lachnospiraceae|g__Roseburia|s__Roseburia_hominis	gnl|X|Human_meta_1_athena_4924	482645	485418	d__Bacteria|p__Firmicutes|c__Clostridia|o__Clostridiales|f__Lachnospiraceae|s__[Eubacterium]_rectale	gnl|X|Human_meta_1_athena_4761	84660	87434	2775	99.03
H1	d__Bacteria|p__Firmicutes|c__Clostridia|o__Clostridiales|f__Lachnospiraceae|g__Roseburia|s__Roseburia_hominis	gnl|X|Human_meta_1_athena_4924	620045	621560	d__Bacteria|p__Firmicutes|c__Clostridia|o__Clostridiales|f__Lachnospiraceae|s__[Eubacterium]_rectale	gnl|X|Human_meta_1_athena_4761	335763	337278	1516	99.14
H1	d__Bacteria|p__Firmicutes|c__Clostridia|o__Clostridiales|f__Lachnospiraceae|g__Roseburia|s__Roseburia_hominis	gnl|X|Human_meta_1_athena_4924	88202	92578	d__Bacteria|p__Actinobacteria|c__Actinobacteria|o__Bifidobacteriales|f__Bifidobacteriaceae|g__Bifidobacterium|s__Bifidobacterium_longum	gnl|X|Human_meta_1_athena_6365	12138	7762	4377	99.93
H1	d__Bacteria|p__Firmicutes|c__Clostridia|o__Clostridiales|f__Lachnospiraceae|g__Roseburia|s__Roseburia_hominis	gnl|X|Human_meta_1_athena_4924	671952	675751	d__Bacteria|p__Firmicutes|c__Clostridia|o__Clostridiales|f__Clostridiaceae|g__Clostridium|s__Clostridium_sp._SY8519	gnl|X|Human_meta_1_athena_2	962695	966494	3800	99.63
H1	d__Bacteria|p__Firmicutes|c__Clostridia|o__Clostridiales|f__Lachnospiraceae|g__Roseburia|s__Roseburia_hominis	gnl|X|Human_meta_1_athena_4924	563811	565466	d__Bacteria|p__Firmicutes|c__Clostridia|o__Clostridiales|f__Clostridiaceae|g__Clostridium|s__Clostridium_sp._SY8519	gnl|X|Human_meta_1_athena_2	980263	978608	1656	100
H1	d__Bacteria|p__Firmicutes|c__Clostridia|o__Clostridiales|f__Lachnospiraceae|g__Roseburia|s__Roseburia_hominis	gnl|X|Human_meta_1_athena_4924	224677	227450	d__Bacteria|p__Firmicutes|c__Clostridia|o__Clostridiales|f__Lachnospiraceae|s__[Eubacterium]_rectale	gnl|X|Human_meta_1_athena_8626	95173	92400	2774	100
H1	d__Bacteria|p__Firmicutes|c__Clostridia|o__Clostridiales|f__Lachnospiraceae|g__Roseburia|s__Roseburia_hominis	gnl|X|Human_meta_1_athena_4924	430244	432040	d__Bacteria|p__Firmicutes|c__Clostridia|o__Clostridiales|f__Lachnospiraceae|s__[Eubacterium]_rectale	gnl|X|Human_meta_1_athena_8626	203277	201481	1797	100
H1	d__Bacteria|p__Firmicutes|c__Clostridia|o__Clostridiales|f__Lachnospiraceae|g__Roseburia|s__Roseburia_hominis	gnl|X|Human_meta_1_athena_4924	563811	565467	d__Bacteria|p__Firmicutes|c__Clostridia|o__Clostridiales|f__Lachnospiraceae|s__[Eubacterium]_rectale	gnl|X|Human_meta_1_athena_8626	521787	520131	1657	99.82
H1	d__Bacteria|p__Firmicutes|c__Clostridia|o__Clostridiales|f__Lachnospiraceae|g__Roseburia|s__Roseburia_hominis	gnl|X|Human_meta_1_athena_4924	224678	227449	d__Bacteria|p__Firmicutes|c__Clostridia|o__Clostridiales|f__Lachnospiraceae|g__Lachnoclostridium|s__Lachnoclostridium_phocaeense	gnl|X|Human_meta_1_athena_5611	160943	163714	2772	99.89
H1	d__Bacteria|p__Firmicutes|c__Clostridia|o__Clostridiales|f__Lachnospiraceae|g__Roseburia|s__Roseburia_hominis	gnl|X|Human_meta_1_athena_4924	224677	227449	d__Bacteria|p__Firmicutes|c__Erysipelotrichia|o__Erysipelotrichales|f__Erysipelotrichaceae|g__Faecalitalea|s__Faecalitalea_cylindroides	gnl|X|Human_meta_1_athena_4407	192863	190091	2773	99.86
H1	d__Bacteria|p__Firmicutes|c__Clostridia|o__Clostridiales|f__Lachnospiraceae|g__Roseburia|s__Roseburia_hominis	gnl|X|Human_meta_1_athena_4924	472118	474670	d__Bacteria|p__Firmicutes|c__Bacilli|o__Lactobacillales|f__Enterococcaceae|g__Enterococcus|s__Enterococcus_faecium	gnl|X|Human_meta_1_athena_9713	19436	16884	2553	99.33
H1	d__Bacteria|p__Firmicutes|c__Clostridia|o__Clostridiales|f__Lachnospiraceae|g__Roseburia|s__Roseburia_hominis	gnl|X|Human_meta_1_athena_4924	90422	92578	d__Bacteria|p__Actinobacteria|c__Actinobacteria|o__Bifidobacteriales|f__Bifidobacteriaceae|g__Bifidobacterium|s__Bifidobacterium_longum	gnl|X|Human_meta_1_athena_12627	23691	21535	2157	99.95
H1	d__Bacteria|p__Firmicutes|c__Clostridia|o__Clostridiales|f__Lachnospiraceae|g__Roseburia|s__Roseburia_hominis	gnl|X|Human_meta_1_athena_4924	90448	92578	d__Bacteria|p__Actinobacteria|c__Actinobacteria|o__Bifidobacteriales|f__Bifidobacteriaceae|g__Bifidobacterium|s__Bifidobacterium_longum	gnl|X|Human_meta_1_athena_12214	102236	100106	2131	99.95
H1	d__Bacteria|p__Firmicutes|c__Clostridia|o__Clostridiales|f__Lachnospiraceae|g__Roseburia|s__Roseburia_hominis	gnl|X|Human_meta_1_athena_4924	647074	648945	d__Bacteria|p__Firmicutes|c__Clostridia|o__Clostridiales|f__Lachnospiraceae|g__Anaerostipes|s__Anaerostipes_hadrus	gnl|X|Human_meta_1_athena_5404	158829	160700	1872	100
H1	d__Bacteria|p__Firmicutes|c__Clostridia|o__Clostridiales|f__Lachnospiraceae|g__Roseburia|s__Roseburia_hominis	gnl|X|Human_meta_1_athena_4924	647074	648943	d__Bacteria|p__Firmicutes|c__Erysipelotrichia|o__Erysipelotrichales|f__Erysipelotrichaceae	gnl|X|Human_meta_1_athena_5445	97848	99717	1870	100
H1	d__Bacteria|p__Firmicutes|c__Clostridia|o__Clostridiales|f__Lachnospiraceae|g__Roseburia|s__Roseburia_hominis	gnl|X|Human_meta_1_athena_4924	563811	565467	d__Bacteria|p__Firmicutes|c__Erysipelotrichia|o__Erysipelotrichales|f__Erysipelotrichaceae	gnl|X|Human_meta_1_athena_5445	1963	307	1657	99.22
H1	d__Bacteria|p__Firmicutes|c__Clostridia|o__Clostridiales|f__Lachnospiraceae|g__Roseburia|s__Roseburia_hominis	gnl|X|Human_meta_1_athena_4924	563811	565466	d__Bacteria|p__Firmicutes|c__Clostridia|o__Clostridiales|f__Lachnospiraceae|g__Lachnoclostridium|s__Lachnoclostridium_phocaeense	gnl|X|Human_meta_1_athena_9328	15796	17451	1656	99.94
H1	d__Bacteria|p__Firmicutes|c__Clostridia|o__Clostridiales|f__Lachnospiraceae|g__Roseburia|s__Roseburia_hominis	gnl|X|Human_meta_1_athena_4924	563811	565465	d__Bacteria|p__Firmicutes|c__Clostridia|o__Clostridiales|f__Lachnospiraceae|g__Lachnoclostridium|s__Lachnoclostridium_phocaeense	gnl|X|Human_meta_1_athena_9735	106652	104998	1655	99.82
H1	d__Bacteria|p__Firmicutes|c__Clostridia|o__Clostridiales|f__Lachnospiraceae|g__Roseburia|s__Roseburia_hominis	gnl|X|Human_meta_1_athena_4924	563811	565466	d__Bacteria|p__Firmicutes|c__Clostridia|o__Clostridiales|f__Lachnospiraceae|s__[Eubacterium]_rectale	gnl|X|Human_meta_1_athena_6468	202830	204485	1656	99.15
H1	d__Bacteria|p__Firmicutes|c__Clostridia|o__Clostridiales|f__Lachnospiraceae|g__Roseburia|s__Roseburia_hominis	gnl|X|Human_meta_1_athena_4924	563811	565384	d__Bacteria|p__Firmicutes|c__Clostridia|o__Clostridiales|f__Lachnospiraceae|s__[Eubacterium]_rectale	gnl|X|Human_meta_1_athena_6468	266579	268152	1574	99.62
H1	d__Bacteria|p__Firmicutes|c__Clostridia|o__Clostridiales|f__Lachnospiraceae|g__Roseburia|s__Roseburia_hominis	gnl|X|Human_meta_1_athena_4924	84097	85347	d__Bacteria|p__Firmicutes|c__Clostridia|o__Clostridiales|f__Ruminococcaceae|g__Ruminococcus|s__Ruminococcus_champanellensis	gnl|X|Human_meta_1_athena_13061	147615	148865	1251	100
H1	d__Bacteria|p__Firmicutes|c__Clostridia|o__Clostridiales|f__Lachnospiraceae|g__Roseburia|s__Roseburia_hominis	gnl|X|Human_meta_1_athena_4924	359484	360703	d__Bacteria|p__Firmicutes|c__Clostridia|o__Clostridiales|f__Lachnospiraceae|s__[Eubacterium]_rectale	gnl|X|Human_meta_1_athena_4183	56575	57793	1220	99.51
H1	d__Bacteria|p__Firmicutes|c__Clostridia|o__Clostridiales|f__Lachnospiraceae|g__Roseburia|s__Roseburia_hominis	gnl|X|Human_meta_1_athena_4924	91809	92578	d__Bacteria|p__Actinobacteria|c__Actinobacteria|o__Bifidobacteriales|f__Bifidobacteriaceae|g__Bifidobacterium	gnl|X|Human_meta_1_athena_6255	48774	48005	770	100
H1	d__Bacteria|p__Firmicutes|c__Clostridia|o__Clostridiales|f__Lachnospiraceae|g__Roseburia|s__Roseburia_hominis	gnl|X|Human_meta_1_athena_4924	631283	632027	d__Bacteria|p__Firmicutes|c__Clostridia|o__Clostridiales|f__Ruminococcaceae|g__Ruminococcus|s__Ruminococcus_bicirculans	gnl|X|Human_meta_1_athena_2138	960200	959456	745	100
H1	d__Bacteria|p__Firmicutes|c__Clostridia|o__Clostridiales|f__Lachnospiraceae|g__Roseburia|s__Roseburia_hominis	gnl|X|Human_meta_1_athena_4924	631283	632027	d__Bacteria|p__Firmicutes|c__Clostridia|o__Clostridiales|f__Lachnospiraceae|g__Lachnoclostridium|s__[Clostridium]_bolteae	gnl|X|Human_meta_1_athena_8462	6300	5556	745	99.6
H1	d__Bacteria|p__Proteobacteria|c__Deltaproteobacteria|o__Desulfovibrionales|f__Desulfovibrionaceae|g__Desulfovibrio|s__Desulfovibrio_fairfieldensis	gnl|X|Human_meta_1_athena_4934	31951	34018	d__Bacteria|p__Firmicutes|c__Clostridia|o__Clostridiales|f__Lachnospiraceae|g__Roseburia|s__Roseburia_hominis	gnl|X|Human_meta_1_athena_11689	4349	6416	2068	99.9
H1	d__Bacteria|p__Firmicutes|c__Clostridia|o__Clostridiales|f__Eubacteriaceae|g__Eubacterium|s__[Eubacterium]_cellulosolvens	gnl|X|Human_meta_1_athena_4939	1	508	d__Bacteria|p__Firmicutes|c__Clostridia|o__Clostridiales|g__Intestinimonas|s__Intestinimonas_butyriciproducens	gnl|X|Human_meta_1_athena_11517	508	1	508	100
H1	d__Bacteria|p__Bacteroidetes|c__Bacteroidia|o__Bacteroidales|f__Bacteroidaceae|g__Bacteroides|s__Bacteroides_cellulosilyticus	gnl|X|Human_meta_1_athena_4943	255447	256595	d__Bacteria|p__Bacteroidetes|c__Bacteroidia|o__Bacteroidales|f__Bacteroidaceae|g__Bacteroides|s__Bacteroides_vulgatus	gnl|X|Human_meta_1_athena_8093	8538	9686	1149	100
H1	d__Bacteria|p__Firmicutes|c__Clostridia|o__Clostridiales|f__Lachnospiraceae|g__Lachnoclostridium|s__[Clostridium]_saccharolyticum	gnl|X|Human_meta_1_athena_4954	375968	377250	d__Bacteria|p__Firmicutes|c__Clostridia|o__Clostridiales|f__Peptostreptococcaceae|g__Clostridioides|s__Clostridioides_difficile	gnl|X|Human_meta_1_athena_5630	198637	197355	1283	100
H1	d__Bacteria|p__Firmicutes|c__Clostridia|o__Clostridiales|f__Lachnospiraceae|g__Lachnoclostridium|s__[Clostridium]_saccharolyticum	gnl|X|Human_meta_1_athena_4954	375968	377250	d__Bacteria|p__Firmicutes|c__Clostridia|o__Clostridiales|f__Peptostreptococcaceae|g__Clostridioides|s__Clostridioides_difficile	gnl|X|Human_meta_1_athena_5630	170031	168749	1283	99.92
H1	d__Bacteria|p__Firmicutes|c__Clostridia|o__Clostridiales|f__Lachnospiraceae|g__Lachnoclostridium|s__[Clostridium]_saccharolyticum	gnl|X|Human_meta_1_athena_4954	375970	377250	d__Bacteria|p__Firmicutes|c__Clostridia|o__Clostridiales|f__Lachnospiraceae|g__Roseburia|s__Roseburia_hominis	gnl|X|Human_meta_1_athena_7005	4980	3700	1281	100
H1	d__Bacteria|p__Firmicutes|c__Clostridia|o__Clostridiales|f__Lachnospiraceae|g__Lachnoclostridium|s__[Clostridium]_saccharolyticum	gnl|X|Human_meta_1_athena_4954	375968	377250	d__Bacteria|p__Firmicutes|c__Clostridia|o__Clostridiales|f__Lachnospiraceae|g__Anaerostipes|s__Anaerostipes_hadrus	gnl|X|Human_meta_1_athena_11873	76652	75370	1283	99.92
H1	d__Bacteria|p__Firmicutes|c__Clostridia|o__Clostridiales|f__Lachnospiraceae|g__Lachnoclostridium|s__[Clostridium]_saccharolyticum	gnl|X|Human_meta_1_athena_4954	344379	345052	d__Bacteria|p__Firmicutes|c__Clostridia|o__Clostridiales|f__Lachnospiraceae|g__Anaerostipes|s__Anaerostipes_hadrus	gnl|X|Human_meta_1_athena_11873	14516	15189	674	100
H1	d__Bacteria|p__Firmicutes|c__Clostridia|o__Clostridiales|f__Lachnospiraceae|g__Lachnoclostridium|s__[Clostridium]_saccharolyticum	gnl|X|Human_meta_1_athena_4954	344377	345052	d__Bacteria|p__Firmicutes|c__Clostridia|o__Clostridiales|f__Lachnospiraceae|g__Blautia|s__Blautia_hansenii	gnl|X|Human_meta_1_athena_7388	228673	227998	676	100
H1	d__Bacteria|p__Firmicutes|c__Clostridia|o__Clostridiales|f__Lachnospiraceae|g__Lachnoclostridium|s__[Clostridium]_saccharolyticum	gnl|X|Human_meta_1_athena_4954	344379	345052	d__Bacteria|p__Firmicutes|c__Clostridia|o__Clostridiales|f__Lachnospiraceae|g__Anaerostipes|s__Anaerostipes_hadrus	gnl|X|Human_meta_1_athena_12920	131688	131015	674	100
H1	d__Bacteria|p__Firmicutes|c__Clostridia|o__Clostridiales|f__Lachnospiraceae|g__Lachnoclostridium|s__[Clostridium]_saccharolyticum	gnl|X|Human_meta_1_athena_4954	344379	345049	d__Bacteria|p__Firmicutes|c__Clostridia|o__Clostridiales|f__Lachnospiraceae|g__Anaerostipes|s__Anaerostipes_hadrus	gnl|X|Human_meta_1_athena_12920	85588	84918	671	100
H1	d__Bacteria|p__Firmicutes|c__Clostridia|o__Clostridiales|f__Lachnospiraceae|g__Lachnoclostridium|s__[Clostridium]_saccharolyticum	gnl|X|Human_meta_1_athena_4954	344379	345049	d__Bacteria|p__Firmicutes|c__Clostridia|o__Clostridiales|f__Lachnospiraceae|g__Anaerostipes|s__Anaerostipes_hadrus	gnl|X|Human_meta_1_athena_12920	158395	157725	671	99.4
H1	d__Bacteria|p__Bacteroidetes|c__Bacteroidia|o__Bacteroidales|f__Rikenellaceae|g__Alistipes|s__Alistipes_shahii	gnl|X|Human_meta_1_athena_4963	628430	637475	d__Bacteria|p__Bacteroidetes|c__Bacteroidia|o__Bacteroidales|f__Bacteroidaceae|g__Bacteroides|s__Bacteroides_helcogenes	gnl|X|Human_meta_1_athena_10220	803279	812324	9046	100
H1	d__Bacteria|p__Bacteroidetes|c__Bacteroidia|o__Bacteroidales|f__Rikenellaceae|g__Alistipes|s__Alistipes_shahii	gnl|X|Human_meta_1_athena_4963	622549	628365	d__Bacteria|p__Bacteroidetes|c__Bacteroidia|o__Bacteroidales|f__Bacteroidaceae|g__Bacteroides|s__Bacteroides_helcogenes	gnl|X|Human_meta_1_athena_10220	797398	803214	5817	100
H1	d__Bacteria|p__Bacteroidetes|c__Bacteroidia|o__Bacteroidales|f__Rikenellaceae|g__Alistipes|s__Alistipes_shahii	gnl|X|Human_meta_1_athena_4963	628430	637475	d__Bacteria|p__Bacteroidetes|c__Bacteroidia|o__Bacteroidales|f__Bacteroidaceae|g__Bacteroides|s__Bacteroides_ovatus	gnl|X|Human_meta_1_athena_10117	9046	1	9046	100
H1	d__Bacteria|p__Bacteroidetes|c__Bacteroidia|o__Bacteroidales|f__Rikenellaceae|g__Alistipes|s__Alistipes_shahii	gnl|X|Human_meta_1_athena_4963	622549	628365	d__Bacteria|p__Bacteroidetes|c__Bacteroidia|o__Bacteroidales|f__Bacteroidaceae|g__Bacteroides|s__Bacteroides_ovatus	gnl|X|Human_meta_1_athena_10117	14927	9111	5817	100
H1	d__Bacteria|p__Bacteroidetes|c__Bacteroidia|o__Bacteroidales|f__Rikenellaceae|g__Alistipes|s__Alistipes_shahii	gnl|X|Human_meta_1_athena_4963	628430	637475	d__Bacteria|p__Bacteroidetes|c__Bacteroidia|o__Bacteroidales|f__Bacteroidaceae|g__Bacteroides|s__Bacteroides_thetaiotaomicron	gnl|X|Human_meta_1_athena_6224	8745	17790	9046	100
H1	d__Bacteria|p__Bacteroidetes|c__Bacteroidia|o__Bacteroidales|f__Rikenellaceae|g__Alistipes|s__Alistipes_shahii	gnl|X|Human_meta_1_athena_4963	622549	628365	d__Bacteria|p__Bacteroidetes|c__Bacteroidia|o__Bacteroidales|f__Bacteroidaceae|g__Bacteroides|s__Bacteroides_thetaiotaomicron	gnl|X|Human_meta_1_athena_6224	2864	8680	5817	100
H1	d__Bacteria|p__Bacteroidetes|c__Bacteroidia|o__Bacteroidales|f__Rikenellaceae|g__Alistipes|s__Alistipes_shahii	gnl|X|Human_meta_1_athena_4963	628430	637475	d__Bacteria|p__Bacteroidetes|c__Bacteroidia|o__Bacteroidales|f__Tannerellaceae|g__Parabacteroides|s__Parabacteroides_distasonis	gnl|X|Human_meta_1_athena_2195	27619	36664	9046	100
H1	d__Bacteria|p__Bacteroidetes|c__Bacteroidia|o__Bacteroidales|f__Rikenellaceae|g__Alistipes|s__Alistipes_shahii	gnl|X|Human_meta_1_athena_4963	622549	628365	d__Bacteria|p__Bacteroidetes|c__Bacteroidia|o__Bacteroidales|f__Tannerellaceae|g__Parabacteroides|s__Parabacteroides_distasonis	gnl|X|Human_meta_1_athena_2195	21738	27554	5817	100
H1	d__Bacteria|p__Bacteroidetes|c__Bacteroidia|o__Bacteroidales|f__Rikenellaceae|g__Alistipes|s__Alistipes_shahii	gnl|X|Human_meta_1_athena_4963	272932	274642	d__Bacteria|p__Bacteroidetes|c__Bacteroidia|o__Bacteroidales|f__Tannerellaceae|g__Parabacteroides|s__Parabacteroides_sp._CT06	gnl|X|Human_meta_1_athena_5344	94640	92930	1711	100
H1	d__Bacteria|p__Bacteroidetes|c__Bacteroidia|o__Bacteroidales|f__Rikenellaceae|g__Alistipes|s__Alistipes_shahii	gnl|X|Human_meta_1_athena_4963	30026	31734	d__Bacteria|p__Bacteroidetes|c__Bacteroidia|o__Bacteroidales|f__Tannerellaceae|g__Parabacteroides|s__Parabacteroides_sp._CT06	gnl|X|Human_meta_1_athena_5344	92931	94639	1709	100
H1	d__Bacteria|p__Bacteroidetes|c__Bacteroidia|o__Bacteroidales|f__Rikenellaceae|g__Alistipes|s__Alistipes_shahii	gnl|X|Human_meta_1_athena_4963	102400	104106	d__Bacteria|p__Bacteroidetes|c__Bacteroidia|o__Bacteroidales|f__Tannerellaceae|g__Parabacteroides|s__Parabacteroides_sp._CT06	gnl|X|Human_meta_1_athena_5344	94637	92931	1707	100
H1	d__Bacteria|p__Bacteroidetes|c__Bacteroidia|o__Bacteroidales|f__Rikenellaceae|g__Alistipes|s__Alistipes_shahii	gnl|X|Human_meta_1_athena_4963	30024	31733	d__Bacteria|p__Bacteroidetes|c__Bacteroidia|o__Bacteroidales|f__Bacteroidaceae|g__Bacteroides|s__Bacteroides_caecimuris	gnl|X|Human_meta_1_athena_8721	2897	1188	1710	100
H1	d__Bacteria|p__Bacteroidetes|c__Bacteroidia|o__Bacteroidales|f__Rikenellaceae|g__Alistipes|s__Alistipes_shahii	gnl|X|Human_meta_1_athena_4963	102400	104109	d__Bacteria|p__Bacteroidetes|c__Bacteroidia|o__Bacteroidales|f__Bacteroidaceae|g__Bacteroides|s__Bacteroides_caecimuris	gnl|X|Human_meta_1_athena_8721	1189	2898	1710	100
H1	d__Bacteria|p__Bacteroidetes|c__Bacteroidia|o__Bacteroidales|f__Rikenellaceae|g__Alistipes|s__Alistipes_shahii	gnl|X|Human_meta_1_athena_4963	272934	274641	d__Bacteria|p__Bacteroidetes|c__Bacteroidia|o__Bacteroidales|f__Bacteroidaceae|g__Bacteroides|s__Bacteroides_caecimuris	gnl|X|Human_meta_1_athena_8721	1188	2895	1708	100
H1	d__Bacteria|p__Bacteroidetes|c__Bacteroidia|o__Bacteroidales|f__Rikenellaceae|g__Alistipes|s__Alistipes_shahii	gnl|X|Human_meta_1_athena_4963	185399	187000	d__Bacteria|p__Bacteroidetes|c__Bacteroidia|o__Bacteroidales|f__Bacteroidaceae|g__Bacteroides|s__Bacteroides_caecimuris	gnl|X|Human_meta_1_athena_8721	26743	25142	1602	100
H1	d__Bacteria|p__Bacteroidetes|c__Bacteroidia|o__Bacteroidales|f__Rikenellaceae|g__Alistipes|s__Alistipes_shahii	gnl|X|Human_meta_1_athena_4963	550724	552000	d__Bacteria|p__Bacteroidetes|c__Bacteroidia|o__Bacteroidales|f__Bacteroidaceae|g__Bacteroides|s__Bacteroides_caecimuris	gnl|X|Human_meta_1_athena_8721	49244	47968	1277	99.92
H1	d__Bacteria|p__Bacteroidetes|c__Bacteroidia|o__Bacteroidales|f__Rikenellaceae|g__Alistipes|s__Alistipes_shahii	gnl|X|Human_meta_1_athena_4963	102399	104106	d__Bacteria|p__Bacteroidetes|c__Bacteroidia|o__Bacteroidales|f__Rikenellaceae|g__Alistipes|s__Alistipes_finegoldii	gnl|X|Human_meta_1_athena_5660	138942	140649	1708	100
H1	d__Bacteria|p__Bacteroidetes|c__Bacteroidia|o__Bacteroidales|f__Rikenellaceae|g__Alistipes|s__Alistipes_shahii	gnl|X|Human_meta_1_athena_4963	272935	274641	d__Bacteria|p__Bacteroidetes|c__Bacteroidia|o__Bacteroidales|f__Rikenellaceae|g__Alistipes|s__Alistipes_finegoldii	gnl|X|Human_meta_1_athena_5660	138943	140649	1707	100
H1	d__Bacteria|p__Bacteroidetes|c__Bacteroidia|o__Bacteroidales|f__Rikenellaceae|g__Alistipes|s__Alistipes_shahii	gnl|X|Human_meta_1_athena_4963	30026	31732	d__Bacteria|p__Bacteroidetes|c__Bacteroidia|o__Bacteroidales|f__Rikenellaceae|g__Alistipes|s__Alistipes_finegoldii	gnl|X|Human_meta_1_athena_5660	140649	138943	1707	100
H1	d__Bacteria|p__Bacteroidetes|c__Bacteroidia|o__Bacteroidales|f__Rikenellaceae|g__Alistipes|s__Alistipes_shahii	gnl|X|Human_meta_1_athena_4963	102400	104106	d__Bacteria|p__Bacteroidetes|c__Bacteroidia|o__Bacteroidales|f__Rikenellaceae|g__Alistipes|s__Alistipes_finegoldii	gnl|X|Human_meta_1_athena_5660	178852	180558	1707	99.94
H1	d__Bacteria|p__Bacteroidetes|c__Bacteroidia|o__Bacteroidales|f__Rikenellaceae|g__Alistipes|s__Alistipes_shahii	gnl|X|Human_meta_1_athena_4963	272935	274641	d__Bacteria|p__Bacteroidetes|c__Bacteroidia|o__Bacteroidales|f__Rikenellaceae|g__Alistipes|s__Alistipes_finegoldii	gnl|X|Human_meta_1_athena_5660	178852	180558	1707	99.94
H1	d__Bacteria|p__Bacteroidetes|c__Bacteroidia|o__Bacteroidales|f__Rikenellaceae|g__Alistipes|s__Alistipes_shahii	gnl|X|Human_meta_1_athena_4963	30026	31732	d__Bacteria|p__Bacteroidetes|c__Bacteroidia|o__Bacteroidales|f__Rikenellaceae|g__Alistipes|s__Alistipes_finegoldii	gnl|X|Human_meta_1_athena_5660	180558	178852	1707	99.94
H1	d__Bacteria|p__Bacteroidetes|c__Bacteroidia|o__Bacteroidales|f__Rikenellaceae|g__Alistipes|s__Alistipes_shahii	gnl|X|Human_meta_1_athena_4963	185394	187005	d__Bacteria|p__Bacteroidetes|c__Bacteroidia|o__Bacteroidales|f__Rikenellaceae|g__Alistipes|s__Alistipes_finegoldii	gnl|X|Human_meta_1_athena_5660	52916	54527	1612	100
H1	d__Bacteria|p__Bacteroidetes|c__Bacteroidia|o__Bacteroidales|f__Rikenellaceae|g__Alistipes|s__Alistipes_shahii	gnl|X|Human_meta_1_athena_4963	185394	187004	d__Bacteria|p__Bacteroidetes|c__Bacteroidia|o__Bacteroidales|f__Rikenellaceae|g__Alistipes|s__Alistipes_finegoldii	gnl|X|Human_meta_1_athena_5660	455040	456650	1611	99.94
H1	d__Bacteria|p__Bacteroidetes|c__Bacteroidia|o__Bacteroidales|f__Rikenellaceae|g__Alistipes|s__Alistipes_shahii	gnl|X|Human_meta_1_athena_4963	185399	187001	d__Bacteria|p__Bacteroidetes|c__Bacteroidia|o__Bacteroidales|f__Rikenellaceae|g__Alistipes|s__Alistipes_finegoldii	gnl|X|Human_meta_1_athena_5660	143824	142222	1603	100
H1	d__Bacteria|p__Bacteroidetes|c__Bacteroidia|o__Bacteroidales|f__Rikenellaceae|g__Alistipes|s__Alistipes_shahii	gnl|X|Human_meta_1_athena_4963	550724	552001	d__Bacteria|p__Bacteroidetes|c__Bacteroidia|o__Bacteroidales|f__Rikenellaceae|g__Alistipes|s__Alistipes_finegoldii	gnl|X|Human_meta_1_athena_5660	464802	466079	1278	99.92
H1	d__Bacteria|p__Bacteroidetes|c__Bacteroidia|o__Bacteroidales|f__Rikenellaceae|g__Alistipes|s__Alistipes_shahii	gnl|X|Human_meta_1_athena_4963	188849	190062	d__Bacteria|p__Bacteroidetes|c__Bacteroidia|o__Bacteroidales|f__Rikenellaceae|g__Alistipes|s__Alistipes_finegoldii	gnl|X|Human_meta_1_athena_5660	433243	432030	1214	99.92
H1	d__Bacteria|p__Bacteroidetes|c__Bacteroidia|o__Bacteroidales|f__Rikenellaceae|g__Alistipes|s__Alistipes_shahii	gnl|X|Human_meta_1_athena_4963	185394	187005	d__Bacteria|p__Bacteroidetes|c__Bacteroidia|o__Bacteroidales|f__Bacteroidaceae|g__Bacteroides|s__Bacteroides_salanitronis	gnl|X|Human_meta_1_athena_12992	6199	7810	1612	100
H1	d__Bacteria|p__Bacteroidetes|c__Bacteroidia|o__Bacteroidales|f__Rikenellaceae|g__Alistipes|s__Alistipes_shahii	gnl|X|Human_meta_1_athena_4963	185399	187014	d__Bacteria|p__Bacteroidetes|c__Bacteroidia|o__Bacteroidales|f__Bacteroidaceae|g__Bacteroides|s__Bacteroides_vulgatus	gnl|X|Human_meta_1_athena_6636	8243	6629	1616	99.94
H1	d__Bacteria|p__Bacteroidetes|c__Bacteroidia|o__Bacteroidales|f__Rikenellaceae|g__Alistipes|s__Alistipes_shahii	gnl|X|Human_meta_1_athena_4963	185395	187005	d__Bacteria|p__Bacteroidetes|c__Bacteroidia|o__Bacteroidales|f__Bacteroidaceae|g__Bacteroides|s__Bacteroides_ovatus	gnl|X|Human_meta_1_athena_6424	56438	58048	1611	99.94
H1	d__Bacteria|p__Bacteroidetes|c__Bacteroidia|o__Bacteroidales|f__Rikenellaceae|g__Alistipes|s__Alistipes_shahii	gnl|X|Human_meta_1_athena_4963	185398	187003	d__Bacteria|p__Bacteroidetes|c__Bacteroidia|o__Bacteroidales|f__Bacteroidaceae|g__Bacteroides|s__Bacteroides_ovatus	gnl|X|Human_meta_1_athena_13022	108531	110136	1606	100
H1	d__Bacteria|p__Bacteroidetes|c__Bacteroidia|o__Bacteroidales|f__Rikenellaceae|g__Alistipes|s__Alistipes_shahii	gnl|X|Human_meta_1_athena_4963	185398	187003	d__Bacteria|p__Bacteroidetes|c__Bacteroidia|o__Bacteroidales|f__Bacteroidaceae|g__Bacteroides|s__Bacteroides_ovatus	gnl|X|Human_meta_1_athena_8839	72885	74490	1606	100
H1	d__Bacteria|p__Bacteroidetes|c__Bacteroidia|o__Bacteroidales|f__Rikenellaceae|g__Alistipes|s__Alistipes_shahii	gnl|X|Human_meta_1_athena_4963	185397	187001	d__Bacteria|p__Bacteroidetes|c__Bacteroidia|o__Bacteroidales|f__Bacteroidaceae|g__Bacteroides|s__Bacteroides_cellulosilyticus	gnl|X|Human_meta_1_athena_7727	162831	161227	1605	100
H1	d__Bacteria|p__Bacteroidetes|c__Bacteroidia|o__Bacteroidales|f__Rikenellaceae|g__Alistipes|s__Alistipes_shahii	gnl|X|Human_meta_1_athena_4963	185397	187001	d__Bacteria|p__Bacteroidetes|c__Bacteroidia|o__Bacteroidales|f__Bacteroidaceae|g__Bacteroides|s__Bacteroides_ovatus	gnl|X|Human_meta_1_athena_4621	3104	1500	1605	100
H1	d__Bacteria|p__Bacteroidetes|c__Bacteroidia|o__Bacteroidales|f__Rikenellaceae|g__Alistipes|s__Alistipes_shahii	gnl|X|Human_meta_1_athena_4963	185397	187001	d__Bacteria|p__Bacteroidetes|c__Bacteroidia|o__Bacteroidales|f__Bacteroidaceae|g__Bacteroides|s__Bacteroides_ovatus	gnl|X|Human_meta_1_athena_4621	126621	128225	1605	100
H1	d__Bacteria|p__Bacteroidetes|c__Bacteroidia|o__Bacteroidales|f__Rikenellaceae|g__Alistipes|s__Alistipes_shahii	gnl|X|Human_meta_1_athena_4963	185398	187001	d__Bacteria|p__Bacteroidetes|c__Bacteroidia|o__Bacteroidales|f__Prevotellaceae|g__Prevotella|s__Prevotella_melaninogenica	gnl|X|Human_meta_1_athena_9701	35216	33613	1604	100
H1	d__Bacteria|p__Bacteroidetes|c__Bacteroidia|o__Bacteroidales|f__Rikenellaceae|g__Alistipes|s__Alistipes_shahii	gnl|X|Human_meta_1_athena_4963	185399	187001	d__Bacteria|p__Bacteroidetes|c__Bacteroidia|o__Bacteroidales|f__Prevotellaceae|g__Prevotella|s__Prevotella_melaninogenica	gnl|X|Human_meta_1_athena_12509	26909	28511	1603	100
H1	d__Bacteria|p__Bacteroidetes|c__Bacteroidia|o__Bacteroidales|f__Rikenellaceae|g__Alistipes|s__Alistipes_shahii	gnl|X|Human_meta_1_athena_4963	185399	187001	d__Bacteria|p__Bacteroidetes|c__Bacteroidia|o__Bacteroidales|f__Bacteroidaceae|g__Bacteroides|s__Bacteroides_vulgatus	gnl|X|Human_meta_1_athena_11005	28406	30008	1603	100
H1	d__Bacteria|p__Bacteroidetes|c__Bacteroidia|o__Bacteroidales|f__Rikenellaceae|g__Alistipes|s__Alistipes_shahii	gnl|X|Human_meta_1_athena_4963	185399	187001	d__Bacteria|p__Bacteroidetes|c__Bacteroidia|o__Bacteroidales|f__Prevotellaceae|g__Prevotella|s__Prevotella_melaninogenica	gnl|X|Human_meta_1_athena_9863	8470	10072	1603	100
H1	d__Bacteria|p__Bacteroidetes|c__Bacteroidia|o__Bacteroidales|f__Rikenellaceae|g__Alistipes|s__Alistipes_shahii	gnl|X|Human_meta_1_athena_4963	185399	187001	d__Bacteria|p__Bacteroidetes|c__Bacteroidia|o__Bacteroidales|f__Bacteroidaceae|g__Bacteroides|s__Bacteroides_vulgatus	gnl|X|Human_meta_1_athena_7684	29826	28224	1603	100
H1	d__Bacteria|p__Bacteroidetes|c__Bacteroidia|o__Bacteroidales|f__Rikenellaceae|g__Alistipes|s__Alistipes_shahii	gnl|X|Human_meta_1_athena_4963	185398	187000	d__Bacteria|p__Bacteroidetes|c__Bacteroidia|o__Bacteroidales|f__Bacteroidaceae|g__Bacteroides|s__Bacteroides_ovatus	gnl|X|Human_meta_1_athena_5622	86361	87963	1603	100
H1	d__Bacteria|p__Bacteroidetes|c__Bacteroidia|o__Bacteroidales|f__Rikenellaceae|g__Alistipes|s__Alistipes_shahii	gnl|X|Human_meta_1_athena_4963	185399	187000	d__Bacteria|p__Bacteroidetes|c__Bacteroidia|o__Bacteroidales|f__Bacteroidaceae|g__Bacteroides|s__Bacteroides_vulgatus	gnl|X|Human_meta_1_athena_1387	44624	43023	1602	100
H1	d__Bacteria|p__Bacteroidetes|c__Bacteroidia|o__Bacteroidales|f__Rikenellaceae|g__Alistipes|s__Alistipes_shahii	gnl|X|Human_meta_1_athena_4963	11797	13264	d__Bacteria|p__Bacteroidetes|c__Bacteroidia|o__Bacteroidales|f__Bacteroidaceae|g__Bacteroides|s__Bacteroides_ovatus	gnl|X|Human_meta_1_athena_4804	1468	1	1468	99.93
H1	d__Bacteria|p__Bacteroidetes|c__Bacteroidia|o__Bacteroidales|f__Rikenellaceae|g__Alistipes|s__Alistipes_shahii	gnl|X|Human_meta_1_athena_4963	32843	34095	d__Bacteria|p__Bacteroidetes|c__Bacteroidia|o__Bacteroidales|f__Bacteroidaceae|g__Bacteroides|s__Bacteroides_ovatus	gnl|X|Human_meta_1_athena_4818	91855	93107	1253	99.84
H1	d__Bacteria|p__Bacteroidetes|c__Bacteroidia|o__Bacteroidales|f__Rikenellaceae|g__Alistipes|s__Alistipes_shahii	gnl|X|Human_meta_1_athena_4963	32843	34095	d__Bacteria|p__Bacteroidetes|c__Bacteroidia|o__Bacteroidales|f__Bacteroidaceae|g__Bacteroides|s__Bacteroides_ovatus	gnl|X|Human_meta_1_athena_12321	3616	2364	1253	99.76
H1	d__Bacteria|p__Bacteroidetes|c__Bacteroidia|o__Bacteroidales|f__Rikenellaceae|g__Alistipes|s__Alistipes_shahii	gnl|X|Human_meta_1_athena_4963	32843	34095	d__Bacteria|p__Bacteroidetes|c__Bacteroidia|o__Bacteroidales|f__Bacteroidaceae|g__Bacteroides|s__Bacteroides_ovatus	gnl|X|Human_meta_1_athena_6274	108552	109804	1253	99.76
H1	d__Bacteria|p__Bacteroidetes|c__Bacteroidia|o__Bacteroidales|f__Rikenellaceae|g__Alistipes|s__Alistipes_shahii	gnl|X|Human_meta_1_athena_4963	32843	34095	d__Bacteria|p__Bacteroidetes|c__Bacteroidia|o__Bacteroidales|f__Bacteroidaceae|g__Bacteroides|s__Bacteroides_ovatus	gnl|X|Human_meta_1_athena_10548	8776	7524	1253	99.68
H1	d__Bacteria|p__Bacteroidetes|c__Bacteroidia|o__Bacteroidales|f__Rikenellaceae|g__Alistipes|s__Alistipes_shahii	gnl|X|Human_meta_1_athena_4963	218592	219769	d__Bacteria|p__Bacteroidetes|c__Bacteroidia|o__Bacteroidales|f__Bacteroidaceae|g__Bacteroides|s__Bacteroides_fragilis	gnl|X|Human_meta_1_athena_5242	393071	391894	1178	99.49
H1	d__Bacteria|p__Bacteroidetes|c__Bacteroidia|o__Bacteroidales|f__Rikenellaceae|g__Alistipes|s__Alistipes_shahii	gnl|X|Human_meta_1_athena_4963	305547	306510	d__Bacteria|p__Bacteroidetes|c__Bacteroidia|o__Bacteroidales|f__Barnesiellaceae|g__Barnesiella|s__Barnesiella_viscericola	gnl|X|Human_meta_1_athena_4655	1088	125	964	100
H1	d__Bacteria|p__Bacteroidetes|c__Bacteroidia|o__Bacteroidales|f__Rikenellaceae|g__Alistipes|s__Alistipes_shahii	gnl|X|Human_meta_1_athena_4963	304827	305406	d__Bacteria|p__Bacteroidetes|c__Bacteroidia|o__Bacteroidales|f__Tannerellaceae|g__Parabacteroides|s__Parabacteroides_distasonis	gnl|X|Human_meta_1_athena_3664	580	1	580	99.31
H1	d__Bacteria|p__Bacteroidetes|c__Bacteroidia|o__Bacteroidales|f__Rikenellaceae|g__Alistipes|s__Alistipes_shahii	gnl|X|Human_meta_1_athena_4963	305641	306510	d__Bacteria|p__Bacteroidetes|c__Bacteroidia|o__Bacteroidales|f__Bacteroidaceae|g__Bacteroides|s__Bacteroides_caecimuris	gnl|X|Human_meta_1_athena_6941	2791	1919	873	99.08
H1	d__Bacteria|p__Bacteroidetes|c__Bacteroidia|o__Bacteroidales|f__Rikenellaceae|g__Alistipes|s__Alistipes_shahii	gnl|X|Human_meta_1_athena_4963	305738	306510	d__Bacteria|p__Bacteroidetes|c__Bacteroidia|o__Bacteroidales|f__Bacteroidaceae|g__Bacteroides|s__Bacteroides_caecimuris	gnl|X|Human_meta_1_athena_6941	66182	65411	773	99.87
H1	d__Bacteria|p__Bacteroidetes|c__Bacteroidia|o__Bacteroidales|f__Rikenellaceae|g__Alistipes|s__Alistipes_shahii	gnl|X|Human_meta_1_athena_4963	186266	187001	d__Bacteria|p__Bacteroidetes|c__Bacteroidia|o__Bacteroidales|f__Bacteroidaceae|g__Bacteroides|s__Bacteroides_vulgatus	gnl|X|Human_meta_1_athena_5454	11904	11169	736	100
H1	d__Bacteria|p__Bacteroidetes|c__Bacteroidia|o__Bacteroidales|f__Rikenellaceae|g__Alistipes|s__Alistipes_shahii	gnl|X|Human_meta_1_athena_4963	304827	305426	d__Bacteria|p__Bacteroidetes|c__Bacteroidia|o__Bacteroidales|f__Bacteroidaceae|g__Bacteroides|s__Bacteroides_cellulosilyticus	gnl|X|Human_meta_1_athena_10633	5484	6083	600	99.17
H1	d__Bacteria|p__Firmicutes|c__Clostridia|o__Clostridiales|f__Peptococcaceae|g__Dehalobacterium|s__Dehalobacterium_formicoaceticum	gnl|X|Human_meta_1_athena_4968	53612	54561	d__Bacteria|p__Actinobacteria|c__Actinobacteria|o__Bifidobacteriales|f__Bifidobacteriaceae|g__Bifidobacterium|s__Bifidobacterium_longum	gnl|X|Human_meta_1_athena_641	1	950	950	100
H1	d__Bacteria|p__Bacteroidetes|c__Bacteroidia|o__Bacteroidales|f__Bacteroidaceae|g__Bacteroides|s__Bacteroides_vulgatus	gnl|X|Human_meta_1_athena_4973	72333	73162	d__Bacteria|p__Bacteroidetes|c__Bacteroidia|o__Bacteroidales|f__Bacteroidaceae|g__Bacteroides|s__Bacteroides_dorei	gnl|X|Human_meta_1_athena_7473	23842	23013	830	99.16
H1	d__Bacteria|p__Bacteroidetes|c__Bacteroidia|o__Bacteroidales|f__Bacteroidaceae|g__Bacteroides|s__Bacteroides_vulgatus	gnl|X|Human_meta_1_athena_4973	20903	22783	d__Bacteria|p__Bacteroidetes|c__Bacteroidia|o__Bacteroidales|f__Bacteroidaceae|g__Bacteroides|s__Bacteroides_thetaiotaomicron	gnl|X|Human_meta_1_athena_5898	4121	6001	1881	99.95
H1	d__Bacteria|p__Bacteroidetes|c__Bacteroidia|o__Bacteroidales|f__Bacteroidaceae|g__Bacteroides|s__Bacteroides_vulgatus	gnl|X|Human_meta_1_athena_4973	138335	140209	d__Bacteria|p__Bacteroidetes|c__Bacteroidia|o__Bacteroidales|f__Bacteroidaceae|g__Bacteroides|s__Bacteroides_thetaiotaomicron	gnl|X|Human_meta_1_athena_5898	5999	4125	1875	100
H1	d__Bacteria|p__Bacteroidetes|c__Bacteroidia|o__Bacteroidales|f__Bacteroidaceae|g__Bacteroides|s__Bacteroides_vulgatus	gnl|X|Human_meta_1_athena_4973	195879	197752	d__Bacteria|p__Bacteroidetes|c__Bacteroidia|o__Bacteroidales|f__Bacteroidaceae|g__Bacteroides|s__Bacteroides_thetaiotaomicron	gnl|X|Human_meta_1_athena_5898	5998	4125	1874	100
H1	d__Bacteria|p__Bacteroidetes|c__Bacteroidia|o__Bacteroidales|f__Bacteroidaceae|g__Bacteroides|s__Bacteroides_vulgatus	gnl|X|Human_meta_1_athena_4973	119153	119709	d__Bacteria|p__Bacteroidetes|c__Bacteroidia|o__Bacteroidales|f__Bacteroidaceae|g__Bacteroides|s__Bacteroides_dorei	gnl|X|Human_meta_1_athena_35	1	557	557	99.46
H1	d__Bacteria|p__Bacteroidetes|c__Bacteroidia|o__Bacteroidales|f__Rikenellaceae|g__Alistipes|s__Alistipes_finegoldii	gnl|X|Human_meta_1_athena_4975	27769	28529	d__Bacteria|p__Bacteroidetes|c__Bacteroidia|o__Bacteroidales|f__Rikenellaceae|g__Alistipes|s__Alistipes_shahii	gnl|X|Human_meta_1_athena_12164	38962	39724	763	99.61
H1	d__Bacteria|p__Firmicutes|c__Clostridia|o__Clostridiales|f__Lachnospiraceae|g__Roseburia|s__Roseburia_hominis	gnl|X|Human_meta_1_athena_4979	1	2840	d__Bacteria|p__Firmicutes|c__Clostridia|o__Clostridiales|f__Lachnospiraceae|g__Anaerostipes|s__Anaerostipes_hadrus	gnl|X|Human_meta_1_athena_7049	19150	16311	2840	99.89
H1	d__Bacteria|p__Firmicutes|c__Clostridia|o__Clostridiales|f__Lachnospiraceae|g__Roseburia|s__Roseburia_hominis	gnl|X|Human_meta_1_athena_4979	1	2397	d__Bacteria|p__Firmicutes|c__Clostridia|o__Clostridiales|f__Lachnospiraceae|s__[Eubacterium]_rectale	gnl|X|Human_meta_1_athena_4798	603315	605711	2397	99.25
H1	d__Bacteria|p__Actinobacteria|c__Coriobacteriia|o__Eggerthellales|f__Eggerthellaceae|g__Gordonibacter|s__Gordonibacter_pamelaeae	gnl|X|Human_meta_1_athena_4981	53578	54487	d__Bacteria|p__Actinobacteria|c__Coriobacteriia|o__Coriobacteriales|f__Atopobiaceae|g__Libanicoccus|s__Libanicoccus_massiliensis	gnl|X|Human_meta_1_athena_5480	43905	44814	910	99.89
H1	d__Bacteria|p__Firmicutes|c__Clostridia|o__Clostridiales|f__Lachnospiraceae|g__Lachnoclostridium|s__[Clostridium]_bolteae	gnl|X|Human_meta_1_athena_4983	386208	390197	d__Bacteria|p__Firmicutes|c__Clostridia|o__Clostridiales|f__Lachnospiraceae|g__Blautia|s__Blautia_hansenii	gnl|X|Human_meta_1_athena_8524	132971	128981	3991	99.97
H1	d__Bacteria|p__Firmicutes|c__Clostridia|o__Clostridiales|f__Lachnospiraceae|g__Lachnoclostridium|s__[Clostridium]_bolteae	gnl|X|Human_meta_1_athena_4983	307955	308977	d__Bacteria|p__Cyanobacteria|o__Synechococcales|f__Synechococcaceae|g__Synechococcus|s__Synechococcus_sp._WH_7803	gnl|X|Human_meta_1_athena_4457	1023	1	1023	100
H1	d__Bacteria|p__Bacteroidetes|c__Bacteroidia|o__Bacteroidales|f__Rikenellaceae|g__Alistipes|s__Alistipes_finegoldii	gnl|X|Human_meta_1_athena_5010	1793624	1800812	d__Bacteria|p__Bacteroidetes|c__Bacteroidia|o__Bacteroidales|f__Rikenellaceae|g__Alistipes|s__Alistipes_shahii	gnl|X|Human_meta_1_athena_10876	1275	8463	7189	99.25
H1	d__Bacteria|p__Bacteroidetes|c__Bacteroidia|o__Bacteroidales|f__Rikenellaceae|g__Alistipes|s__Alistipes_finegoldii	gnl|X|Human_meta_1_athena_5010	1708492	1711924	d__Bacteria|p__Bacteroidetes|c__Bacteroidia|o__Bacteroidales|f__Rikenellaceae|g__Alistipes|s__Alistipes_shahii	gnl|X|Human_meta_1_athena_3142	96080	99512	3433	99.91
H1	d__Bacteria|p__Bacteroidetes|c__Bacteroidia|o__Bacteroidales|f__Rikenellaceae|g__Alistipes|s__Alistipes_finegoldii	gnl|X|Human_meta_1_athena_5010	1071724	1075276	d__Bacteria|p__Bacteroidetes|c__Bacteroidia|o__Bacteroidales|f__Rikenellaceae|g__Alistipes|s__Alistipes_shahii	gnl|X|Human_meta_1_athena_3142	983141	986693	3553	99.04
H1	d__Bacteria|p__Bacteroidetes|c__Bacteroidia|o__Bacteroidales|f__Rikenellaceae|g__Alistipes|s__Alistipes_finegoldii	gnl|X|Human_meta_1_athena_5010	1035394	1038651	d__Bacteria|p__Bacteroidetes|c__Bacteroidia|o__Bacteroidales|f__Rikenellaceae|g__Alistipes|s__Alistipes_shahii	gnl|X|Human_meta_1_athena_3142	428141	431398	3258	99.97
H1	d__Bacteria|p__Bacteroidetes|c__Bacteroidia|o__Bacteroidales|f__Rikenellaceae|g__Alistipes|s__Alistipes_finegoldii	gnl|X|Human_meta_1_athena_5010	636897	639312	d__Bacteria|p__Bacteroidetes|c__Bacteroidia|o__Bacteroidales|f__Rikenellaceae|g__Alistipes|s__Alistipes_shahii	gnl|X|Human_meta_1_athena_3142	974	3389	2416	99.75
H1	d__Bacteria|p__Bacteroidetes|c__Bacteroidia|o__Bacteroidales|f__Rikenellaceae|g__Alistipes|s__Alistipes_finegoldii	gnl|X|Human_meta_1_athena_5010	1038928	1040464	d__Bacteria|p__Bacteroidetes|c__Bacteroidia|o__Bacteroidales|f__Rikenellaceae|g__Alistipes|s__Alistipes_shahii	gnl|X|Human_meta_1_athena_3142	431508	433044	1537	99.74
H1	d__Bacteria|p__Bacteroidetes|c__Bacteroidia|o__Bacteroidales|f__Rikenellaceae|g__Alistipes|s__Alistipes_finegoldii	gnl|X|Human_meta_1_athena_5010	1205798	1206448	d__Bacteria|p__Bacteroidetes|c__Bacteroidia|o__Bacteroidales|f__Rikenellaceae|g__Alistipes|s__Alistipes_shahii	gnl|X|Human_meta_1_athena_3142	399952	400602	651	100
H1	d__Bacteria|p__Bacteroidetes|c__Bacteroidia|o__Bacteroidales|f__Rikenellaceae|g__Alistipes|s__Alistipes_finegoldii	gnl|X|Human_meta_1_athena_5010	636897	639312	d__Bacteria|p__Bacteroidetes|c__Bacteroidia|o__Bacteroidales|f__Rikenellaceae|g__Alistipes|s__Alistipes_shahii	gnl|X|Human_meta_1_athena_4043	12865	15280	2416	99.75
H1	d__Bacteria|p__Bacteroidetes|c__Bacteroidia|o__Bacteroidales|f__Rikenellaceae|g__Alistipes|s__Alistipes_shahii	gnl|X|Human_meta_1_athena_5011	378935	382403	d__Bacteria|p__Bacteroidetes|c__Bacteroidia|o__Bacteroidales|f__Rikenellaceae|g__Alistipes|s__Alistipes_finegoldii	gnl|X|Human_meta_1_athena_5660	123078	119610	3469	100
H1	d__Bacteria|p__Bacteroidetes|c__Bacteroidia|o__Bacteroidales|f__Rikenellaceae|g__Alistipes|s__Alistipes_shahii	gnl|X|Human_meta_1_athena_5011	178071	179784	d__Bacteria|p__Bacteroidetes|c__Bacteroidia|o__Bacteroidales|f__Rikenellaceae|g__Alistipes|s__Alistipes_finegoldii	gnl|X|Human_meta_1_athena_5660	140654	138941	1714	99.94
H1	d__Bacteria|p__Bacteroidetes|c__Bacteroidia|o__Bacteroidales|f__Rikenellaceae|g__Alistipes|s__Alistipes_shahii	gnl|X|Human_meta_1_athena_5011	363566	365273	d__Bacteria|p__Bacteroidetes|c__Bacteroidia|o__Bacteroidales|f__Rikenellaceae|g__Alistipes|s__Alistipes_finegoldii	gnl|X|Human_meta_1_athena_5660	138942	140649	1708	100
H1	d__Bacteria|p__Bacteroidetes|c__Bacteroidia|o__Bacteroidales|f__Rikenellaceae|g__Alistipes|s__Alistipes_shahii	gnl|X|Human_meta_1_athena_5011	140553	142259	d__Bacteria|p__Bacteroidetes|c__Bacteroidia|o__Bacteroidales|f__Rikenellaceae|g__Alistipes|s__Alistipes_finegoldii	gnl|X|Human_meta_1_athena_5660	178852	180558	1707	100
H1	d__Bacteria|p__Bacteroidetes|c__Bacteroidia|o__Bacteroidales|f__Rikenellaceae|g__Alistipes|s__Alistipes_shahii	gnl|X|Human_meta_1_athena_5011	140552	142259	d__Bacteria|p__Bacteroidetes|c__Bacteroidia|o__Bacteroidales|f__Rikenellaceae|g__Alistipes|s__Alistipes_finegoldii	gnl|X|Human_meta_1_athena_5660	138942	140649	1708	99.94
H1	d__Bacteria|p__Bacteroidetes|c__Bacteroidia|o__Bacteroidales|f__Rikenellaceae|g__Alistipes|s__Alistipes_shahii	gnl|X|Human_meta_1_athena_5011	363567	365273	d__Bacteria|p__Bacteroidetes|c__Bacteroidia|o__Bacteroidales|f__Rikenellaceae|g__Alistipes|s__Alistipes_finegoldii	gnl|X|Human_meta_1_athena_5660	178852	180558	1707	99.94
H1	d__Bacteria|p__Bacteroidetes|c__Bacteroidia|o__Bacteroidales|f__Rikenellaceae|g__Alistipes|s__Alistipes_shahii	gnl|X|Human_meta_1_athena_5011	178076	179782	d__Bacteria|p__Bacteroidetes|c__Bacteroidia|o__Bacteroidales|f__Rikenellaceae|g__Alistipes|s__Alistipes_finegoldii	gnl|X|Human_meta_1_athena_5660	180558	178852	1707	99.94
H1	d__Bacteria|p__Bacteroidetes|c__Bacteroidia|o__Bacteroidales|f__Rikenellaceae|g__Alistipes|s__Alistipes_shahii	gnl|X|Human_meta_1_athena_5011	226031	227641	d__Bacteria|p__Bacteroidetes|c__Bacteroidia|o__Bacteroidales|f__Rikenellaceae|g__Alistipes|s__Alistipes_finegoldii	gnl|X|Human_meta_1_athena_5660	52917	54527	1611	99.94
H1	d__Bacteria|p__Bacteroidetes|c__Bacteroidia|o__Bacteroidales|f__Rikenellaceae|g__Alistipes|s__Alistipes_shahii	gnl|X|Human_meta_1_athena_5011	404675	406278	d__Bacteria|p__Bacteroidetes|c__Bacteroidia|o__Bacteroidales|f__Rikenellaceae|g__Alistipes|s__Alistipes_finegoldii	gnl|X|Human_meta_1_athena_5660	455043	456646	1604	100
H1	d__Bacteria|p__Bacteroidetes|c__Bacteroidia|o__Bacteroidales|f__Rikenellaceae|g__Alistipes|s__Alistipes_shahii	gnl|X|Human_meta_1_athena_5011	68392	69994	d__Bacteria|p__Bacteroidetes|c__Bacteroidia|o__Bacteroidales|f__Rikenellaceae|g__Alistipes|s__Alistipes_finegoldii	gnl|X|Human_meta_1_athena_5660	54522	52920	1603	100
H1	d__Bacteria|p__Bacteroidetes|c__Bacteroidia|o__Bacteroidales|f__Rikenellaceae|g__Alistipes|s__Alistipes_shahii	gnl|X|Human_meta_1_athena_5011	197557	199159	d__Bacteria|p__Bacteroidetes|c__Bacteroidia|o__Bacteroidales|f__Rikenellaceae|g__Alistipes|s__Alistipes_finegoldii	gnl|X|Human_meta_1_athena_5660	143825	142223	1603	100
H1	d__Bacteria|p__Bacteroidetes|c__Bacteroidia|o__Bacteroidales|f__Rikenellaceae|g__Alistipes|s__Alistipes_shahii	gnl|X|Human_meta_1_athena_5011	197558	199159	d__Bacteria|p__Bacteroidetes|c__Bacteroidia|o__Bacteroidales|f__Rikenellaceae|g__Alistipes|s__Alistipes_finegoldii	gnl|X|Human_meta_1_athena_5660	52921	54522	1602	100
H1	d__Bacteria|p__Bacteroidetes|c__Bacteroidia|o__Bacteroidales|f__Rikenellaceae|g__Alistipes|s__Alistipes_shahii	gnl|X|Human_meta_1_athena_5011	404677	406278	d__Bacteria|p__Bacteroidetes|c__Bacteroidia|o__Bacteroidales|f__Rikenellaceae|g__Alistipes|s__Alistipes_finegoldii	gnl|X|Human_meta_1_athena_5660	52921	54522	1602	100
H1	d__Bacteria|p__Bacteroidetes|c__Bacteroidia|o__Bacteroidales|f__Rikenellaceae|g__Alistipes|s__Alistipes_shahii	gnl|X|Human_meta_1_athena_5011	68392	69993	d__Bacteria|p__Bacteroidetes|c__Bacteroidia|o__Bacteroidales|f__Rikenellaceae|g__Alistipes|s__Alistipes_finegoldii	gnl|X|Human_meta_1_athena_5660	142223	143824	1602	100
H1	d__Bacteria|p__Bacteroidetes|c__Bacteroidia|o__Bacteroidales|f__Rikenellaceae|g__Alistipes|s__Alistipes_shahii	gnl|X|Human_meta_1_athena_5011	404677	406278	d__Bacteria|p__Bacteroidetes|c__Bacteroidia|o__Bacteroidales|f__Rikenellaceae|g__Alistipes|s__Alistipes_finegoldii	gnl|X|Human_meta_1_athena_5660	143824	142223	1602	100
H1	d__Bacteria|p__Bacteroidetes|c__Bacteroidia|o__Bacteroidales|f__Rikenellaceae|g__Alistipes|s__Alistipes_shahii	gnl|X|Human_meta_1_athena_5011	226035	227636	d__Bacteria|p__Bacteroidetes|c__Bacteroidia|o__Bacteroidales|f__Rikenellaceae|g__Alistipes|s__Alistipes_finegoldii	gnl|X|Human_meta_1_athena_5660	143824	142223	1602	100
H1	d__Bacteria|p__Bacteroidetes|c__Bacteroidia|o__Bacteroidales|f__Rikenellaceae|g__Alistipes|s__Alistipes_shahii	gnl|X|Human_meta_1_athena_5011	197558	199159	d__Bacteria|p__Bacteroidetes|c__Bacteroidia|o__Bacteroidales|f__Rikenellaceae|g__Alistipes|s__Alistipes_finegoldii	gnl|X|Human_meta_1_athena_5660	455045	456646	1602	100
H1	d__Bacteria|p__Bacteroidetes|c__Bacteroidia|o__Bacteroidales|f__Rikenellaceae|g__Alistipes|s__Alistipes_shahii	gnl|X|Human_meta_1_athena_5011	226035	227636	d__Bacteria|p__Bacteroidetes|c__Bacteroidia|o__Bacteroidales|f__Rikenellaceae|g__Alistipes|s__Alistipes_finegoldii	gnl|X|Human_meta_1_athena_5660	455045	456646	1602	100
H1	d__Bacteria|p__Bacteroidetes|c__Bacteroidia|o__Bacteroidales|f__Rikenellaceae|g__Alistipes|s__Alistipes_shahii	gnl|X|Human_meta_1_athena_5011	68392	69993	d__Bacteria|p__Bacteroidetes|c__Bacteroidia|o__Bacteroidales|f__Rikenellaceae|g__Alistipes|s__Alistipes_finegoldii	gnl|X|Human_meta_1_athena_5660	456646	455045	1602	100
H1	d__Bacteria|p__Bacteroidetes|c__Bacteroidia|o__Bacteroidales|f__Rikenellaceae|g__Alistipes|s__Alistipes_shahii	gnl|X|Human_meta_1_athena_5011	358573	359180	d__Bacteria|p__Bacteroidetes|c__Bacteroidia|o__Bacteroidales|f__Rikenellaceae|g__Alistipes|s__Alistipes_finegoldii	gnl|X|Human_meta_1_athena_5660	522644	522037	608	100
H1	d__Bacteria|p__Bacteroidetes|c__Bacteroidia|o__Bacteroidales|f__Rikenellaceae|g__Alistipes|s__Alistipes_shahii	gnl|X|Human_meta_1_athena_5011	65447	68731	d__Bacteria|p__Bacteroidetes|c__Bacteroidia|o__Bacteroidales|f__Prevotellaceae|g__Prevotella	gnl|X|Human_meta_1_athena_5692	3285	1	3285	100
H1	d__Bacteria|p__Bacteroidetes|c__Bacteroidia|o__Bacteroidales|f__Rikenellaceae|g__Alistipes|s__Alistipes_shahii	gnl|X|Human_meta_1_athena_5011	64660	65391	d__Bacteria|p__Bacteroidetes|c__Bacteroidia|o__Bacteroidales|f__Prevotellaceae|g__Prevotella	gnl|X|Human_meta_1_athena_5692	4455	3724	732	100
H1	d__Bacteria|p__Bacteroidetes|c__Bacteroidia|o__Bacteroidales|f__Rikenellaceae|g__Alistipes|s__Alistipes_shahii	gnl|X|Human_meta_1_athena_5011	533421	536359	d__Bacteria|p__Bacteroidetes|c__Bacteroidia|o__Bacteroidales|f__Bacteroidaceae|g__Bacteroides|s__Bacteroides_vulgatus	gnl|X|Human_meta_1_athena_7779	39655	36718	2939	99.97
H1	d__Bacteria|p__Bacteroidetes|c__Bacteroidia|o__Bacteroidales|f__Rikenellaceae|g__Alistipes|s__Alistipes_shahii	gnl|X|Human_meta_1_athena_5011	533421	536359	d__Bacteria|p__Bacteroidetes|c__Bacteroidia|o__Bacteroidales|f__Bacteroidaceae|g__Bacteroides|s__Bacteroides_salanitronis	gnl|X|Human_meta_1_athena_6608	757	3694	2939	99.97
H1	d__Bacteria|p__Bacteroidetes|c__Bacteroidia|o__Bacteroidales|f__Rikenellaceae|g__Alistipes|s__Alistipes_shahii	gnl|X|Human_meta_1_athena_5011	533421	536359	d__Bacteria|p__Bacteroidetes|c__Bacteroidia|o__Bacteroidales|f__Bacteroidaceae|g__Bacteroides|s__Bacteroides_vulgatus	gnl|X|Human_meta_1_athena_6373	23147	26084	2939	99.97
H1	d__Bacteria|p__Bacteroidetes|c__Bacteroidia|o__Bacteroidales|f__Rikenellaceae|g__Alistipes|s__Alistipes_shahii	gnl|X|Human_meta_1_athena_5011	533424	536318	d__Bacteria|p__Bacteroidetes|c__Bacteroidia|o__Bacteroidales|f__Bacteroidaceae|g__Bacteroides|s__Bacteroides_vulgatus	gnl|X|Human_meta_1_athena_8093	2895	1	2895	99.97
H1	d__Bacteria|p__Bacteroidetes|c__Bacteroidia|o__Bacteroidales|f__Rikenellaceae|g__Alistipes|s__Alistipes_shahii	gnl|X|Human_meta_1_athena_5011	178073	179782	d__Bacteria|p__Bacteroidetes|c__Bacteroidia|o__Bacteroidales|f__Tannerellaceae|g__Parabacteroides|s__Parabacteroides_sp._CT06	gnl|X|Human_meta_1_athena_5344	92928	94637	1710	100
H1	d__Bacteria|p__Bacteroidetes|c__Bacteroidia|o__Bacteroidales|f__Rikenellaceae|g__Alistipes|s__Alistipes_shahii	gnl|X|Human_meta_1_athena_5011	363567	365274	d__Bacteria|p__Bacteroidetes|c__Bacteroidia|o__Bacteroidales|f__Tannerellaceae|g__Parabacteroides|s__Parabacteroides_sp._CT06	gnl|X|Human_meta_1_athena_5344	94637	92930	1708	100
H1	d__Bacteria|p__Bacteroidetes|c__Bacteroidia|o__Bacteroidales|f__Rikenellaceae|g__Alistipes|s__Alistipes_shahii	gnl|X|Human_meta_1_athena_5011	140553	142259	d__Bacteria|p__Bacteroidetes|c__Bacteroidia|o__Bacteroidales|f__Tannerellaceae|g__Parabacteroides|s__Parabacteroides_sp._CT06	gnl|X|Human_meta_1_athena_5344	94637	92931	1707	99.94
H1	d__Bacteria|p__Bacteroidetes|c__Bacteroidia|o__Bacteroidales|f__Rikenellaceae|g__Alistipes|s__Alistipes_shahii	gnl|X|Human_meta_1_athena_5011	363567	365273	d__Bacteria|p__Bacteroidetes|c__Bacteroidia|o__Bacteroidales|f__Bacteroidaceae|g__Bacteroides|s__Bacteroides_caecimuris	gnl|X|Human_meta_1_athena_8721	1189	2895	1707	100
H1	d__Bacteria|p__Bacteroidetes|c__Bacteroidia|o__Bacteroidales|f__Rikenellaceae|g__Alistipes|s__Alistipes_shahii	gnl|X|Human_meta_1_athena_5011	178076	179782	d__Bacteria|p__Bacteroidetes|c__Bacteroidia|o__Bacteroidales|f__Bacteroidaceae|g__Bacteroides|s__Bacteroides_caecimuris	gnl|X|Human_meta_1_athena_8721	2895	1189	1707	100
H1	d__Bacteria|p__Bacteroidetes|c__Bacteroidia|o__Bacteroidales|f__Rikenellaceae|g__Alistipes|s__Alistipes_shahii	gnl|X|Human_meta_1_athena_5011	140553	142262	d__Bacteria|p__Bacteroidetes|c__Bacteroidia|o__Bacteroidales|f__Bacteroidaceae|g__Bacteroides|s__Bacteroides_caecimuris	gnl|X|Human_meta_1_athena_8721	1189	2898	1710	99.94
H1	d__Bacteria|p__Bacteroidetes|c__Bacteroidia|o__Bacteroidales|f__Rikenellaceae|g__Alistipes|s__Alistipes_shahii	gnl|X|Human_meta_1_athena_5011	226035	227638	d__Bacteria|p__Bacteroidetes|c__Bacteroidia|o__Bacteroidales|f__Bacteroidaceae|g__Bacteroides|s__Bacteroides_caecimuris	gnl|X|Human_meta_1_athena_8721	26743	25140	1604	100
H1	d__Bacteria|p__Bacteroidetes|c__Bacteroidia|o__Bacteroidales|f__Rikenellaceae|g__Alistipes|s__Alistipes_shahii	gnl|X|Human_meta_1_athena_5011	68391	69993	d__Bacteria|p__Bacteroidetes|c__Bacteroidia|o__Bacteroidales|f__Bacteroidaceae|g__Bacteroides|s__Bacteroides_caecimuris	gnl|X|Human_meta_1_athena_8721	25141	26743	1603	100
H1	d__Bacteria|p__Bacteroidetes|c__Bacteroidia|o__Bacteroidales|f__Rikenellaceae|g__Alistipes|s__Alistipes_shahii	gnl|X|Human_meta_1_athena_5011	404677	406279	d__Bacteria|p__Bacteroidetes|c__Bacteroidia|o__Bacteroidales|f__Bacteroidaceae|g__Bacteroides|s__Bacteroides_caecimuris	gnl|X|Human_meta_1_athena_8721	26743	25141	1603	100
H1	d__Bacteria|p__Bacteroidetes|c__Bacteroidia|o__Bacteroidales|f__Rikenellaceae|g__Alistipes|s__Alistipes_shahii	gnl|X|Human_meta_1_athena_5011	197558	199160	d__Bacteria|p__Bacteroidetes|c__Bacteroidia|o__Bacteroidales|f__Bacteroidaceae|g__Bacteroides|s__Bacteroides_caecimuris	gnl|X|Human_meta_1_athena_8721	26743	25141	1603	100
H1	d__Bacteria|p__Bacteroidetes|c__Bacteroidia|o__Bacteroidales|f__Rikenellaceae|g__Alistipes|s__Alistipes_shahii	gnl|X|Human_meta_1_athena_5011	226031	227641	d__Bacteria|p__Bacteroidetes|c__Bacteroidia|o__Bacteroidales|f__Bacteroidaceae|g__Bacteroides|s__Bacteroides_salanitronis	gnl|X|Human_meta_1_athena_12992	6200	7810	1611	99.94
H1	d__Bacteria|p__Bacteroidetes|c__Bacteroidia|o__Bacteroidales|f__Rikenellaceae|g__Alistipes|s__Alistipes_shahii	gnl|X|Human_meta_1_athena_5011	68392	69994	d__Bacteria|p__Bacteroidetes|c__Bacteroidia|o__Bacteroidales|f__Bacteroidaceae|g__Bacteroides|s__Bacteroides_salanitronis	gnl|X|Human_meta_1_athena_12992	7805	6203	1603	100
H1	d__Bacteria|p__Bacteroidetes|c__Bacteroidia|o__Bacteroidales|f__Rikenellaceae|g__Alistipes|s__Alistipes_shahii	gnl|X|Human_meta_1_athena_5011	197558	199159	d__Bacteria|p__Bacteroidetes|c__Bacteroidia|o__Bacteroidales|f__Bacteroidaceae|g__Bacteroides|s__Bacteroides_salanitronis	gnl|X|Human_meta_1_athena_12992	6204	7805	1602	100
H1	d__Bacteria|p__Bacteroidetes|c__Bacteroidia|o__Bacteroidales|f__Rikenellaceae|g__Alistipes|s__Alistipes_shahii	gnl|X|Human_meta_1_athena_5011	404677	406278	d__Bacteria|p__Bacteroidetes|c__Bacteroidia|o__Bacteroidales|f__Bacteroidaceae|g__Bacteroides|s__Bacteroides_salanitronis	gnl|X|Human_meta_1_athena_12992	6204	7805	1602	100
H1	d__Bacteria|p__Bacteroidetes|c__Bacteroidia|o__Bacteroidales|f__Rikenellaceae|g__Alistipes|s__Alistipes_shahii	gnl|X|Human_meta_1_athena_5011	226031	227641	d__Bacteria|p__Bacteroidetes|c__Bacteroidia|o__Bacteroidales|f__Bacteroidaceae|g__Bacteroides|s__Bacteroides_ovatus	gnl|X|Human_meta_1_athena_6424	56438	58048	1611	99.94
H1	d__Bacteria|p__Bacteroidetes|c__Bacteroidia|o__Bacteroidales|f__Rikenellaceae|g__Alistipes|s__Alistipes_shahii	gnl|X|Human_meta_1_athena_5011	68392	69994	d__Bacteria|p__Bacteroidetes|c__Bacteroidia|o__Bacteroidales|f__Bacteroidaceae|g__Bacteroides|s__Bacteroides_ovatus	gnl|X|Human_meta_1_athena_6424	58043	56441	1603	100
H1	d__Bacteria|p__Bacteroidetes|c__Bacteroidia|o__Bacteroidales|f__Rikenellaceae|g__Alistipes|s__Alistipes_shahii	gnl|X|Human_meta_1_athena_5011	197558	199159	d__Bacteria|p__Bacteroidetes|c__Bacteroidia|o__Bacteroidales|f__Bacteroidaceae|g__Bacteroides|s__Bacteroides_ovatus	gnl|X|Human_meta_1_athena_6424	56442	58043	1602	100
H1	d__Bacteria|p__Bacteroidetes|c__Bacteroidia|o__Bacteroidales|f__Rikenellaceae|g__Alistipes|s__Alistipes_shahii	gnl|X|Human_meta_1_athena_5011	404677	406278	d__Bacteria|p__Bacteroidetes|c__Bacteroidia|o__Bacteroidales|f__Bacteroidaceae|g__Bacteroides|s__Bacteroides_ovatus	gnl|X|Human_meta_1_athena_6424	56442	58043	1602	100
H1	d__Bacteria|p__Bacteroidetes|c__Bacteroidia|o__Bacteroidales|f__Rikenellaceae|g__Alistipes|s__Alistipes_shahii	gnl|X|Human_meta_1_athena_5011	68391	69996	d__Bacteria|p__Bacteroidetes|c__Bacteroidia|o__Bacteroidales|f__Bacteroidaceae|g__Bacteroides|s__Bacteroides_ovatus	gnl|X|Human_meta_1_athena_5622	87964	86359	1606	100
H1	d__Bacteria|p__Bacteroidetes|c__Bacteroidia|o__Bacteroidales|f__Rikenellaceae|g__Alistipes|s__Alistipes_shahii	gnl|X|Human_meta_1_athena_5011	226034	227638	d__Bacteria|p__Bacteroidetes|c__Bacteroidia|o__Bacteroidales|f__Bacteroidaceae|g__Bacteroides|s__Bacteroides_ovatus	gnl|X|Human_meta_1_athena_5622	86361	87965	1605	100
H1	d__Bacteria|p__Bacteroidetes|c__Bacteroidia|o__Bacteroidales|f__Rikenellaceae|g__Alistipes|s__Alistipes_shahii	gnl|X|Human_meta_1_athena_5011	197558	199160	d__Bacteria|p__Bacteroidetes|c__Bacteroidia|o__Bacteroidales|f__Bacteroidaceae|g__Bacteroides|s__Bacteroides_ovatus	gnl|X|Human_meta_1_athena_5622	86362	87964	1603	100
H1	d__Bacteria|p__Bacteroidetes|c__Bacteroidia|o__Bacteroidales|f__Rikenellaceae|g__Alistipes|s__Alistipes_shahii	gnl|X|Human_meta_1_athena_5011	404677	406279	d__Bacteria|p__Bacteroidetes|c__Bacteroidia|o__Bacteroidales|f__Bacteroidaceae|g__Bacteroides|s__Bacteroides_ovatus	gnl|X|Human_meta_1_athena_5622	86362	87964	1603	100
H1	d__Bacteria|p__Bacteroidetes|c__Bacteroidia|o__Bacteroidales|f__Rikenellaceae|g__Alistipes|s__Alistipes_shahii	gnl|X|Human_meta_1_athena_5011	68392	69995	d__Bacteria|p__Bacteroidetes|c__Bacteroidia|o__Bacteroidales|f__Bacteroidaceae|g__Bacteroides|s__Bacteroides_ovatus	gnl|X|Human_meta_1_athena_13022	110133	108530	1604	100
H1	d__Bacteria|p__Bacteroidetes|c__Bacteroidia|o__Bacteroidales|f__Rikenellaceae|g__Alistipes|s__Alistipes_shahii	gnl|X|Human_meta_1_athena_5011	226034	227636	d__Bacteria|p__Bacteroidetes|c__Bacteroidia|o__Bacteroidales|f__Bacteroidaceae|g__Bacteroides|s__Bacteroides_ovatus	gnl|X|Human_meta_1_athena_13022	108531	110133	1603	100
H1	d__Bacteria|p__Bacteroidetes|c__Bacteroidia|o__Bacteroidales|f__Rikenellaceae|g__Alistipes|s__Alistipes_shahii	gnl|X|Human_meta_1_athena_5011	197558	199159	d__Bacteria|p__Bacteroidetes|c__Bacteroidia|o__Bacteroidales|f__Bacteroidaceae|g__Bacteroides|s__Bacteroides_ovatus	gnl|X|Human_meta_1_athena_13022	108532	110133	1602	100
H1	d__Bacteria|p__Bacteroidetes|c__Bacteroidia|o__Bacteroidales|f__Rikenellaceae|g__Alistipes|s__Alistipes_shahii	gnl|X|Human_meta_1_athena_5011	404677	406278	d__Bacteria|p__Bacteroidetes|c__Bacteroidia|o__Bacteroidales|f__Bacteroidaceae|g__Bacteroides|s__Bacteroides_ovatus	gnl|X|Human_meta_1_athena_13022	108532	110133	1602	100
H1	d__Bacteria|p__Bacteroidetes|c__Bacteroidia|o__Bacteroidales|f__Rikenellaceae|g__Alistipes|s__Alistipes_shahii	gnl|X|Human_meta_1_athena_5011	197556	199159	d__Bacteria|p__Bacteroidetes|c__Bacteroidia|o__Bacteroidales|f__Prevotellaceae|g__Prevotella|s__Prevotella_melaninogenica	gnl|X|Human_meta_1_athena_12509	26907	28510	1604	100
H1	d__Bacteria|p__Bacteroidetes|c__Bacteroidia|o__Bacteroidales|f__Rikenellaceae|g__Alistipes|s__Alistipes_shahii	gnl|X|Human_meta_1_athena_5011	226035	227636	d__Bacteria|p__Bacteroidetes|c__Bacteroidia|o__Bacteroidales|f__Prevotellaceae|g__Prevotella|s__Prevotella_melaninogenica	gnl|X|Human_meta_1_athena_12509	26909	28510	1602	100
H1	d__Bacteria|p__Bacteroidetes|c__Bacteroidia|o__Bacteroidales|f__Rikenellaceae|g__Alistipes|s__Alistipes_shahii	gnl|X|Human_meta_1_athena_5011	404677	406278	d__Bacteria|p__Bacteroidetes|c__Bacteroidia|o__Bacteroidales|f__Prevotellaceae|g__Prevotella|s__Prevotella_melaninogenica	gnl|X|Human_meta_1_athena_12509	26909	28510	1602	100
H1	d__Bacteria|p__Bacteroidetes|c__Bacteroidia|o__Bacteroidales|f__Rikenellaceae|g__Alistipes|s__Alistipes_shahii	gnl|X|Human_meta_1_athena_5011	68392	69993	d__Bacteria|p__Bacteroidetes|c__Bacteroidia|o__Bacteroidales|f__Prevotellaceae|g__Prevotella|s__Prevotella_melaninogenica	gnl|X|Human_meta_1_athena_12509	28510	26909	1602	100
H1	d__Bacteria|p__Bacteroidetes|c__Bacteroidia|o__Bacteroidales|f__Rikenellaceae|g__Alistipes|s__Alistipes_shahii	gnl|X|Human_meta_1_athena_5011	68392	69995	d__Bacteria|p__Bacteroidetes|c__Bacteroidia|o__Bacteroidales|f__Bacteroidaceae|g__Bacteroides|s__Bacteroides_ovatus	gnl|X|Human_meta_1_athena_8839	74487	72884	1604	100
H1	d__Bacteria|p__Bacteroidetes|c__Bacteroidia|o__Bacteroidales|f__Rikenellaceae|g__Alistipes|s__Alistipes_shahii	gnl|X|Human_meta_1_athena_5011	226034	227636	d__Bacteria|p__Bacteroidetes|c__Bacteroidia|o__Bacteroidales|f__Bacteroidaceae|g__Bacteroides|s__Bacteroides_ovatus	gnl|X|Human_meta_1_athena_8839	72885	74487	1603	100
H1	d__Bacteria|p__Bacteroidetes|c__Bacteroidia|o__Bacteroidales|f__Rikenellaceae|g__Alistipes|s__Alistipes_shahii	gnl|X|Human_meta_1_athena_5011	197558	199159	d__Bacteria|p__Bacteroidetes|c__Bacteroidia|o__Bacteroidales|f__Bacteroidaceae|g__Bacteroides|s__Bacteroides_ovatus	gnl|X|Human_meta_1_athena_8839	72886	74487	1602	100
H1	d__Bacteria|p__Bacteroidetes|c__Bacteroidia|o__Bacteroidales|f__Rikenellaceae|g__Alistipes|s__Alistipes_shahii	gnl|X|Human_meta_1_athena_5011	404677	406278	d__Bacteria|p__Bacteroidetes|c__Bacteroidia|o__Bacteroidales|f__Bacteroidaceae|g__Bacteroides|s__Bacteroides_ovatus	gnl|X|Human_meta_1_athena_8839	72886	74487	1602	100
H1	d__Bacteria|p__Bacteroidetes|c__Bacteroidia|o__Bacteroidales|f__Rikenellaceae|g__Alistipes|s__Alistipes_shahii	gnl|X|Human_meta_1_athena_5011	226033	227636	d__Bacteria|p__Bacteroidetes|c__Bacteroidia|o__Bacteroidales|f__Bacteroidaceae|g__Bacteroides|s__Bacteroides_cellulosilyticus	gnl|X|Human_meta_1_athena_7727	162831	161228	1604	100
H1	d__Bacteria|p__Bacteroidetes|c__Bacteroidia|o__Bacteroidales|f__Rikenellaceae|g__Alistipes|s__Alistipes_shahii	gnl|X|Human_meta_1_athena_5011	68392	69994	d__Bacteria|p__Bacteroidetes|c__Bacteroidia|o__Bacteroidales|f__Bacteroidaceae|g__Bacteroides|s__Bacteroides_cellulosilyticus	gnl|X|Human_meta_1_athena_7727	161228	162830	1603	100
H1	d__Bacteria|p__Bacteroidetes|c__Bacteroidia|o__Bacteroidales|f__Rikenellaceae|g__Alistipes|s__Alistipes_shahii	gnl|X|Human_meta_1_athena_5011	404677	406278	d__Bacteria|p__Bacteroidetes|c__Bacteroidia|o__Bacteroidales|f__Bacteroidaceae|g__Bacteroides|s__Bacteroides_cellulosilyticus	gnl|X|Human_meta_1_athena_7727	162829	161228	1602	100
H1	d__Bacteria|p__Bacteroidetes|c__Bacteroidia|o__Bacteroidales|f__Rikenellaceae|g__Alistipes|s__Alistipes_shahii	gnl|X|Human_meta_1_athena_5011	197558	199159	d__Bacteria|p__Bacteroidetes|c__Bacteroidia|o__Bacteroidales|f__Bacteroidaceae|g__Bacteroides|s__Bacteroides_cellulosilyticus	gnl|X|Human_meta_1_athena_7727	162829	161228	1602	100
H1	d__Bacteria|p__Bacteroidetes|c__Bacteroidia|o__Bacteroidales|f__Rikenellaceae|g__Alistipes|s__Alistipes_shahii	gnl|X|Human_meta_1_athena_5011	226033	227636	d__Bacteria|p__Bacteroidetes|c__Bacteroidia|o__Bacteroidales|f__Bacteroidaceae|g__Bacteroides|s__Bacteroides_ovatus	gnl|X|Human_meta_1_athena_4621	3104	1501	1604	100
H1	d__Bacteria|p__Bacteroidetes|c__Bacteroidia|o__Bacteroidales|f__Rikenellaceae|g__Alistipes|s__Alistipes_shahii	gnl|X|Human_meta_1_athena_5011	226033	227636	d__Bacteria|p__Bacteroidetes|c__Bacteroidia|o__Bacteroidales|f__Bacteroidaceae|g__Bacteroides|s__Bacteroides_ovatus	gnl|X|Human_meta_1_athena_4621	126621	128224	1604	100
H1	d__Bacteria|p__Bacteroidetes|c__Bacteroidia|o__Bacteroidales|f__Rikenellaceae|g__Alistipes|s__Alistipes_shahii	gnl|X|Human_meta_1_athena_5011	68392	69994	d__Bacteria|p__Bacteroidetes|c__Bacteroidia|o__Bacteroidales|f__Bacteroidaceae|g__Bacteroides|s__Bacteroides_ovatus	gnl|X|Human_meta_1_athena_4621	1501	3103	1603	100
H1	d__Bacteria|p__Bacteroidetes|c__Bacteroidia|o__Bacteroidales|f__Rikenellaceae|g__Alistipes|s__Alistipes_shahii	gnl|X|Human_meta_1_athena_5011	68392	69994	d__Bacteria|p__Bacteroidetes|c__Bacteroidia|o__Bacteroidales|f__Bacteroidaceae|g__Bacteroides|s__Bacteroides_ovatus	gnl|X|Human_meta_1_athena_4621	128224	126622	1603	100
H1	d__Bacteria|p__Bacteroidetes|c__Bacteroidia|o__Bacteroidales|f__Rikenellaceae|g__Alistipes|s__Alistipes_shahii	gnl|X|Human_meta_1_athena_5011	404677	406278	d__Bacteria|p__Bacteroidetes|c__Bacteroidia|o__Bacteroidales|f__Bacteroidaceae|g__Bacteroides|s__Bacteroides_ovatus	gnl|X|Human_meta_1_athena_4621	3102	1501	1602	100
H1	d__Bacteria|p__Bacteroidetes|c__Bacteroidia|o__Bacteroidales|f__Rikenellaceae|g__Alistipes|s__Alistipes_shahii	gnl|X|Human_meta_1_athena_5011	197558	199159	d__Bacteria|p__Bacteroidetes|c__Bacteroidia|o__Bacteroidales|f__Bacteroidaceae|g__Bacteroides|s__Bacteroides_ovatus	gnl|X|Human_meta_1_athena_4621	3102	1501	1602	100
H1	d__Bacteria|p__Bacteroidetes|c__Bacteroidia|o__Bacteroidales|f__Rikenellaceae|g__Alistipes|s__Alistipes_shahii	gnl|X|Human_meta_1_athena_5011	197558	199159	d__Bacteria|p__Bacteroidetes|c__Bacteroidia|o__Bacteroidales|f__Bacteroidaceae|g__Bacteroides|s__Bacteroides_ovatus	gnl|X|Human_meta_1_athena_4621	126623	128224	1602	100
H1	d__Bacteria|p__Bacteroidetes|c__Bacteroidia|o__Bacteroidales|f__Rikenellaceae|g__Alistipes|s__Alistipes_shahii	gnl|X|Human_meta_1_athena_5011	404677	406278	d__Bacteria|p__Bacteroidetes|c__Bacteroidia|o__Bacteroidales|f__Bacteroidaceae|g__Bacteroides|s__Bacteroides_ovatus	gnl|X|Human_meta_1_athena_4621	126623	128224	1602	100
H1	d__Bacteria|p__Bacteroidetes|c__Bacteroidia|o__Bacteroidales|f__Rikenellaceae|g__Alistipes|s__Alistipes_shahii	gnl|X|Human_meta_1_athena_5011	404676	406278	d__Bacteria|p__Bacteroidetes|c__Bacteroidia|o__Bacteroidales|f__Bacteroidaceae|g__Bacteroides|s__Bacteroides_vulgatus	gnl|X|Human_meta_1_athena_11005	28405	30007	1603	100
H1	d__Bacteria|p__Bacteroidetes|c__Bacteroidia|o__Bacteroidales|f__Rikenellaceae|g__Alistipes|s__Alistipes_shahii	gnl|X|Human_meta_1_athena_5011	197558	199159	d__Bacteria|p__Bacteroidetes|c__Bacteroidia|o__Bacteroidales|f__Bacteroidaceae|g__Bacteroides|s__Bacteroides_vulgatus	gnl|X|Human_meta_1_athena_11005	28406	30007	1602	100
H1	d__Bacteria|p__Bacteroidetes|c__Bacteroidia|o__Bacteroidales|f__Rikenellaceae|g__Alistipes|s__Alistipes_shahii	gnl|X|Human_meta_1_athena_5011	226035	227636	d__Bacteria|p__Bacteroidetes|c__Bacteroidia|o__Bacteroidales|f__Bacteroidaceae|g__Bacteroides|s__Bacteroides_vulgatus	gnl|X|Human_meta_1_athena_11005	28406	30007	1602	100
H1	d__Bacteria|p__Bacteroidetes|c__Bacteroidia|o__Bacteroidales|f__Rikenellaceae|g__Alistipes|s__Alistipes_shahii	gnl|X|Human_meta_1_athena_5011	68392	69993	d__Bacteria|p__Bacteroidetes|c__Bacteroidia|o__Bacteroidales|f__Bacteroidaceae|g__Bacteroides|s__Bacteroides_vulgatus	gnl|X|Human_meta_1_athena_11005	30007	28406	1602	100
H1	d__Bacteria|p__Bacteroidetes|c__Bacteroidia|o__Bacteroidales|f__Rikenellaceae|g__Alistipes|s__Alistipes_shahii	gnl|X|Human_meta_1_athena_5011	197557	199159	d__Bacteria|p__Bacteroidetes|c__Bacteroidia|o__Bacteroidales|f__Prevotellaceae|g__Prevotella|s__Prevotella_melaninogenica	gnl|X|Human_meta_1_athena_9863	8469	10071	1603	100
H1	d__Bacteria|p__Bacteroidetes|c__Bacteroidia|o__Bacteroidales|f__Rikenellaceae|g__Alistipes|s__Alistipes_shahii	gnl|X|Human_meta_1_athena_5011	226035	227636	d__Bacteria|p__Bacteroidetes|c__Bacteroidia|o__Bacteroidales|f__Prevotellaceae|g__Prevotella|s__Prevotella_melaninogenica	gnl|X|Human_meta_1_athena_9863	8470	10071	1602	100
H1	d__Bacteria|p__Bacteroidetes|c__Bacteroidia|o__Bacteroidales|f__Rikenellaceae|g__Alistipes|s__Alistipes_shahii	gnl|X|Human_meta_1_athena_5011	404677	406278	d__Bacteria|p__Bacteroidetes|c__Bacteroidia|o__Bacteroidales|f__Prevotellaceae|g__Prevotella|s__Prevotella_melaninogenica	gnl|X|Human_meta_1_athena_9863	8470	10071	1602	100
H1	d__Bacteria|p__Bacteroidetes|c__Bacteroidia|o__Bacteroidales|f__Rikenellaceae|g__Alistipes|s__Alistipes_shahii	gnl|X|Human_meta_1_athena_5011	68392	69993	d__Bacteria|p__Bacteroidetes|c__Bacteroidia|o__Bacteroidales|f__Prevotellaceae|g__Prevotella|s__Prevotella_melaninogenica	gnl|X|Human_meta_1_athena_9863	10071	8470	1602	100
H1	d__Bacteria|p__Bacteroidetes|c__Bacteroidia|o__Bacteroidales|f__Rikenellaceae|g__Alistipes|s__Alistipes_shahii	gnl|X|Human_meta_1_athena_5011	68392	69994	d__Bacteria|p__Bacteroidetes|c__Bacteroidia|o__Bacteroidales|f__Prevotellaceae|g__Prevotella|s__Prevotella_melaninogenica	gnl|X|Human_meta_1_athena_9701	33614	35216	1603	100
H1	d__Bacteria|p__Bacteroidetes|c__Bacteroidia|o__Bacteroidales|f__Rikenellaceae|g__Alistipes|s__Alistipes_shahii	gnl|X|Human_meta_1_athena_5011	226034	227636	d__Bacteria|p__Bacteroidetes|c__Bacteroidia|o__Bacteroidales|f__Prevotellaceae|g__Prevotella|s__Prevotella_melaninogenica	gnl|X|Human_meta_1_athena_9701	35216	33614	1603	100
H1	d__Bacteria|p__Bacteroidetes|c__Bacteroidia|o__Bacteroidales|f__Rikenellaceae|g__Alistipes|s__Alistipes_shahii	gnl|X|Human_meta_1_athena_5011	404677	406278	d__Bacteria|p__Bacteroidetes|c__Bacteroidia|o__Bacteroidales|f__Prevotellaceae|g__Prevotella|s__Prevotella_melaninogenica	gnl|X|Human_meta_1_athena_9701	35215	33614	1602	100
H1	d__Bacteria|p__Bacteroidetes|c__Bacteroidia|o__Bacteroidales|f__Rikenellaceae|g__Alistipes|s__Alistipes_shahii	gnl|X|Human_meta_1_athena_5011	197558	199159	d__Bacteria|p__Bacteroidetes|c__Bacteroidia|o__Bacteroidales|f__Prevotellaceae|g__Prevotella|s__Prevotella_melaninogenica	gnl|X|Human_meta_1_athena_9701	35215	33614	1602	100
H1	d__Bacteria|p__Bacteroidetes|c__Bacteroidia|o__Bacteroidales|f__Rikenellaceae|g__Alistipes|s__Alistipes_shahii	gnl|X|Human_meta_1_athena_5011	197557	199159	d__Bacteria|p__Bacteroidetes|c__Bacteroidia|o__Bacteroidales|f__Bacteroidaceae|g__Bacteroides|s__Bacteroides_vulgatus	gnl|X|Human_meta_1_athena_7684	29827	28225	1603	100
H1	d__Bacteria|p__Bacteroidetes|c__Bacteroidia|o__Bacteroidales|f__Rikenellaceae|g__Alistipes|s__Alistipes_shahii	gnl|X|Human_meta_1_athena_5011	68392	69993	d__Bacteria|p__Bacteroidetes|c__Bacteroidia|o__Bacteroidales|f__Bacteroidaceae|g__Bacteroides|s__Bacteroides_vulgatus	gnl|X|Human_meta_1_athena_7684	28225	29826	1602	100
H1	d__Bacteria|p__Bacteroidetes|c__Bacteroidia|o__Bacteroidales|f__Rikenellaceae|g__Alistipes|s__Alistipes_shahii	gnl|X|Human_meta_1_athena_5011	404677	406278	d__Bacteria|p__Bacteroidetes|c__Bacteroidia|o__Bacteroidales|f__Bacteroidaceae|g__Bacteroides|s__Bacteroides_vulgatus	gnl|X|Human_meta_1_athena_7684	29826	28225	1602	100
H1	d__Bacteria|p__Bacteroidetes|c__Bacteroidia|o__Bacteroidales|f__Rikenellaceae|g__Alistipes|s__Alistipes_shahii	gnl|X|Human_meta_1_athena_5011	226035	227636	d__Bacteria|p__Bacteroidetes|c__Bacteroidia|o__Bacteroidales|f__Bacteroidaceae|g__Bacteroides|s__Bacteroides_vulgatus	gnl|X|Human_meta_1_athena_7684	29826	28225	1602	100
H1	d__Bacteria|p__Bacteroidetes|c__Bacteroidia|o__Bacteroidales|f__Rikenellaceae|g__Alistipes|s__Alistipes_shahii	gnl|X|Human_meta_1_athena_5011	404676	406278	d__Bacteria|p__Bacteroidetes|c__Bacteroidia|o__Bacteroidales|f__Bacteroidaceae|g__Bacteroides|s__Bacteroides_vulgatus	gnl|X|Human_meta_1_athena_6636	8244	6642	1603	100
H1	d__Bacteria|p__Bacteroidetes|c__Bacteroidia|o__Bacteroidales|f__Rikenellaceae|g__Alistipes|s__Alistipes_shahii	gnl|X|Human_meta_1_athena_5011	68392	69993	d__Bacteria|p__Bacteroidetes|c__Bacteroidia|o__Bacteroidales|f__Bacteroidaceae|g__Bacteroides|s__Bacteroides_vulgatus	gnl|X|Human_meta_1_athena_6636	6642	8243	1602	100
H1	d__Bacteria|p__Bacteroidetes|c__Bacteroidia|o__Bacteroidales|f__Rikenellaceae|g__Alistipes|s__Alistipes_shahii	gnl|X|Human_meta_1_athena_5011	226035	227636	d__Bacteria|p__Bacteroidetes|c__Bacteroidia|o__Bacteroidales|f__Bacteroidaceae|g__Bacteroides|s__Bacteroides_vulgatus	gnl|X|Human_meta_1_athena_6636	8243	6642	1602	100
H1	d__Bacteria|p__Bacteroidetes|c__Bacteroidia|o__Bacteroidales|f__Rikenellaceae|g__Alistipes|s__Alistipes_shahii	gnl|X|Human_meta_1_athena_5011	197558	199159	d__Bacteria|p__Bacteroidetes|c__Bacteroidia|o__Bacteroidales|f__Bacteroidaceae|g__Bacteroides|s__Bacteroides_vulgatus	gnl|X|Human_meta_1_athena_6636	8243	6642	1602	100
H1	d__Bacteria|p__Bacteroidetes|c__Bacteroidia|o__Bacteroidales|f__Rikenellaceae|g__Alistipes|s__Alistipes_shahii	gnl|X|Human_meta_1_athena_5011	404676	406278	d__Bacteria|p__Bacteroidetes|c__Bacteroidia|o__Bacteroidales|f__Bacteroidaceae|g__Bacteroides|s__Bacteroides_vulgatus	gnl|X|Human_meta_1_athena_1387	44625	43023	1603	100
H1	d__Bacteria|p__Bacteroidetes|c__Bacteroidia|o__Bacteroidales|f__Rikenellaceae|g__Alistipes|s__Alistipes_shahii	gnl|X|Human_meta_1_athena_5011	68392	69993	d__Bacteria|p__Bacteroidetes|c__Bacteroidia|o__Bacteroidales|f__Bacteroidaceae|g__Bacteroides|s__Bacteroides_vulgatus	gnl|X|Human_meta_1_athena_1387	43023	44624	1602	100
H1	d__Bacteria|p__Bacteroidetes|c__Bacteroidia|o__Bacteroidales|f__Rikenellaceae|g__Alistipes|s__Alistipes_shahii	gnl|X|Human_meta_1_athena_5011	226035	227636	d__Bacteria|p__Bacteroidetes|c__Bacteroidia|o__Bacteroidales|f__Bacteroidaceae|g__Bacteroides|s__Bacteroides_vulgatus	gnl|X|Human_meta_1_athena_1387	44624	43023	1602	100
H1	d__Bacteria|p__Bacteroidetes|c__Bacteroidia|o__Bacteroidales|f__Rikenellaceae|g__Alistipes|s__Alistipes_shahii	gnl|X|Human_meta_1_athena_5011	197558	199159	d__Bacteria|p__Bacteroidetes|c__Bacteroidia|o__Bacteroidales|f__Bacteroidaceae|g__Bacteroides|s__Bacteroides_vulgatus	gnl|X|Human_meta_1_athena_1387	44624	43023	1602	100
H1	d__Bacteria|p__Bacteroidetes|c__Bacteroidia|o__Bacteroidales|f__Rikenellaceae|g__Alistipes|s__Alistipes_shahii	gnl|X|Human_meta_1_athena_5011	292189	293348	d__Bacteria|p__Bacteroidetes|c__Bacteroidia|o__Bacteroidales|f__Bacteroidaceae|g__Bacteroides|s__Bacteroides_vulgatus	gnl|X|Human_meta_1_athena_12435	47380	46224	1160	99.14
H1	d__Bacteria|p__Bacteroidetes|c__Bacteroidia|o__Bacteroidales|f__Rikenellaceae|g__Alistipes|s__Alistipes_shahii	gnl|X|Human_meta_1_athena_5011	68392	69126	d__Bacteria|p__Bacteroidetes|c__Bacteroidia|o__Bacteroidales|f__Bacteroidaceae|g__Bacteroides|s__Bacteroides_vulgatus	gnl|X|Human_meta_1_athena_5454	11170	11904	735	100
H1	d__Bacteria|p__Bacteroidetes|c__Bacteroidia|o__Bacteroidales|f__Rikenellaceae|g__Alistipes|s__Alistipes_shahii	gnl|X|Human_meta_1_athena_5011	405544	406278	d__Bacteria|p__Bacteroidetes|c__Bacteroidia|o__Bacteroidales|f__Bacteroidaceae|g__Bacteroides|s__Bacteroides_vulgatus	gnl|X|Human_meta_1_athena_5454	11904	11170	735	100
H1	d__Bacteria|p__Bacteroidetes|c__Bacteroidia|o__Bacteroidales|f__Rikenellaceae|g__Alistipes|s__Alistipes_shahii	gnl|X|Human_meta_1_athena_5011	226902	227636	d__Bacteria|p__Bacteroidetes|c__Bacteroidia|o__Bacteroidales|f__Bacteroidaceae|g__Bacteroides|s__Bacteroides_vulgatus	gnl|X|Human_meta_1_athena_5454	11904	11170	735	100
H1	d__Bacteria|p__Bacteroidetes|c__Bacteroidia|o__Bacteroidales|f__Rikenellaceae|g__Alistipes|s__Alistipes_shahii	gnl|X|Human_meta_1_athena_5011	198425	199159	d__Bacteria|p__Bacteroidetes|c__Bacteroidia|o__Bacteroidales|f__Bacteroidaceae|g__Bacteroides|s__Bacteroides_vulgatus	gnl|X|Human_meta_1_athena_5454	11904	11170	735	100
H1	d__Bacteria|p__Bacteroidetes|c__Bacteroidia|o__Bacteroidales|f__Bacteroidaceae|g__Bacteroides|s__Bacteroides_thetaiotaomicron	gnl|X|Human_meta_1_athena_5030	61621	64319	d__Bacteria|p__Bacteroidetes|c__Bacteroidia|o__Bacteroidales|f__Bacteroidaceae|g__Bacteroides|s__Bacteroides_caccae	gnl|X|Human_meta_1_athena_12331	1	2699	2699	100
H1	d__Bacteria|p__Bacteroidetes|c__Bacteroidia|o__Bacteroidales|f__Bacteroidaceae|g__Bacteroides|s__Bacteroides_thetaiotaomicron	gnl|X|Human_meta_1_athena_5030	61621	64319	d__Bacteria|p__Bacteroidetes|c__Bacteroidia|o__Bacteroidales|f__Bacteroidaceae|g__Bacteroides|s__Bacteroides_vulgatus	gnl|X|Human_meta_1_athena_2044	101818	99120	2699	100
H1	d__Bacteria|p__Firmicutes|c__Clostridia|o__Clostridiales|f__Lachnospiraceae|s__[Eubacterium]_rectale	gnl|X|Human_meta_1_athena_5032	790	17455	d__Bacteria|p__Firmicutes|c__Clostridia|o__Clostridiales|f__Lachnospiraceae|g__Roseburia|s__Roseburia_hominis	gnl|X|Human_meta_1_athena_9277	1	16662	16674	99.5
H1	d__Bacteria|p__Firmicutes|c__Clostridia|o__Clostridiales|f__Lachnospiraceae|s__[Eubacterium]_rectale	gnl|X|Human_meta_1_athena_5032	790	10413	d__Bacteria|p__Firmicutes|c__Clostridia|o__Clostridiales|f__Clostridiaceae|g__Clostridium|s__Clostridium_sp._SY8519	gnl|X|Human_meta_1_athena_2	1018190	1008567	9624	99.98
H1	d__Bacteria|p__Bacteroidetes|c__Bacteroidia|o__Bacteroidales|f__Bacteroidaceae|g__Bacteroides|s__Bacteroides_caecimuris	gnl|X|Human_meta_1_athena_5033	18864	20274	d__Bacteria|p__Bacteroidetes|c__Bacteroidia|o__Bacteroidales|f__Prevotellaceae|g__Prevotella|s__Prevotella_scopos	gnl|X|Human_meta_1_athena_11228	32937	34347	1411	99.86
H1	d__Bacteria|p__Firmicutes|c__Clostridia|o__Clostridiales|f__Lachnospiraceae|g__Lachnoclostridium|s__[Clostridium]_saccharolyticum	gnl|X|Human_meta_1_athena_5038	1	1905	d__Bacteria|p__Firmicutes|c__Clostridia|o__Clostridiales|f__Lachnospiraceae|g__Roseburia|s__Roseburia_hominis	gnl|X|Human_meta_1_athena_6370	422	2327	1906	99.06
H1	d__Bacteria|p__Firmicutes|c__Clostridia|o__Clostridiales|f__Lachnospiraceae|g__Lachnoclostridium|s__[Clostridium]_saccharolyticum	gnl|X|Human_meta_1_athena_5038	123	1961	d__Bacteria|p__Firmicutes|c__Clostridia|o__Clostridiales|f__Peptostreptococcaceae|g__Clostridioides|s__Clostridioides_difficile	gnl|X|Human_meta_1_athena_4604	6949	5111	1839	99.02
H1	d__Bacteria|p__Bacteroidetes|c__Bacteroidia|o__Bacteroidales|f__Bacteroidaceae|g__Bacteroides|s__Bacteroides_cellulosilyticus	gnl|X|Human_meta_1_athena_5049	33517	36154	d__Bacteria|p__Bacteroidetes|c__Bacteroidia|o__Bacteroidales|f__Bacteroidaceae|g__Bacteroides|s__Bacteroides_vulgatus	gnl|X|Human_meta_1_athena_2349	33755	36392	2638	99.62
H1	d__Bacteria|p__Bacteroidetes|c__Bacteroidia|o__Bacteroidales|f__Bacteroidaceae|g__Bacteroides|s__Bacteroides_cellulosilyticus	gnl|X|Human_meta_1_athena_5049	33518	36157	d__Bacteria|p__Bacteroidetes|c__Bacteroidia|o__Bacteroidales|f__Bacteroidaceae|g__Bacteroides|s__Bacteroides_helcogenes	gnl|X|Human_meta_1_athena_10220	853978	856617	2640	99.58
H1	d__Bacteria|p__Bacteroidetes|c__Bacteroidia|o__Bacteroidales|f__Bacteroidaceae|g__Bacteroides|s__Bacteroides_cellulosilyticus	gnl|X|Human_meta_1_athena_5049	42370	42890	d__Bacteria|p__Bacteroidetes|c__Bacteroidia|o__Bacteroidales|f__Bacteroidaceae|g__Bacteroides|s__Bacteroides_helcogenes	gnl|X|Human_meta_1_athena_10220	727315	726795	521	99.81
H1	d__Bacteria|p__Firmicutes|c__Clostridia|o__Clostridiales|f__Lachnospiraceae|g__Roseburia|s__Roseburia_hominis	gnl|X|Human_meta_1_athena_5074	1	1384	d__Bacteria|p__Firmicutes|c__Clostridia|o__Clostridiales|f__Lachnospiraceae|s__[Eubacterium]_rectale	gnl|X|Human_meta_1_athena_8626	93784	92401	1384	99.86
H1	d__Bacteria|p__Firmicutes|c__Clostridia|o__Clostridiales|f__Lachnospiraceae|g__Roseburia|s__Roseburia_hominis	gnl|X|Human_meta_1_athena_5074	1	1386	d__Bacteria|p__Firmicutes|c__Clostridia|o__Clostridiales|f__Lachnospiraceae|g__Lachnoclostridium|s__Lachnoclostridium_phocaeense	gnl|X|Human_meta_1_athena_5611	162331	163716	1386	99.64
H1	d__Bacteria|p__Firmicutes|c__Clostridia|o__Clostridiales|f__Lachnospiraceae|g__Roseburia|s__Roseburia_hominis	gnl|X|Human_meta_1_athena_5074	1	1385	d__Bacteria|p__Firmicutes|c__Erysipelotrichia|o__Erysipelotrichales|f__Erysipelotrichaceae|g__Faecalitalea|s__Faecalitalea_cylindroides	gnl|X|Human_meta_1_athena_4407	191474	190090	1385	99.57
H1	d__Bacteria|p__Bacteroidetes|c__Bacteroidia|o__Bacteroidales|f__Bacteroidaceae|g__Bacteroides|s__Bacteroides_thetaiotaomicron	gnl|X|Human_meta_1_athena_5083	12898	14671	d__Bacteria|p__Bacteroidetes|c__Bacteroidia|o__Bacteroidales|f__Bacteroidaceae|g__Bacteroides|s__Bacteroides_caccae	gnl|X|Human_meta_1_athena_9971	1784	11	1774	99.83
H1	d__Bacteria|p__Bacteroidetes|c__Bacteroidia|o__Bacteroidales|f__Bacteroidaceae|g__Bacteroides|s__Bacteroides_caecimuris	gnl|X|Human_meta_1_athena_5100	24484	25493	d__Bacteria|p__Bacteroidetes|c__Bacteroidia|o__Bacteroidales|f__Bacteroidaceae|g__Bacteroides|s__Bacteroides_ovatus	gnl|X|Human_meta_1_athena_706	5002	6011	1010	99.9
H1	d__Bacteria|p__Bacteroidetes|c__Bacteroidia|o__Bacteroidales|f__Bacteroidaceae|g__Bacteroides|s__Bacteroides_caecimuris	gnl|X|Human_meta_1_athena_5100	26796	28214	d__Bacteria|p__Bacteroidetes|c__Bacteroidia|o__Bacteroidales|f__Bacteroidaceae|g__Bacteroides|s__Bacteroides_cellulosilyticus	gnl|X|Human_meta_1_athena_8005	119743	118325	1419	99.93
H1	d__Bacteria|p__Bacteroidetes|c__Bacteroidia|o__Bacteroidales|f__Bacteroidaceae|g__Bacteroides|s__Bacteroides_caecimuris	gnl|X|Human_meta_1_athena_5100	26796	28213	d__Bacteria|p__Bacteroidetes|c__Bacteroidia|o__Bacteroidales|f__Bacteroidaceae|g__Bacteroides|s__Bacteroides_ovatus	gnl|X|Human_meta_1_athena_6096	25601	27018	1418	100
H1	d__Bacteria|p__Bacteroidetes|c__Bacteroidia|o__Bacteroidales|f__Bacteroidaceae|g__Bacteroides|s__Bacteroides_caecimuris	gnl|X|Human_meta_1_athena_5100	26796	28214	d__Bacteria|p__Bacteroidetes|c__Bacteroidia|o__Bacteroidales|f__Tannerellaceae|g__Parabacteroides|s__Parabacteroides_sp._CT06	gnl|X|Human_meta_1_athena_4397	63268	61850	1419	99.93
H1	d__Bacteria|p__Bacteroidetes|c__Bacteroidia|o__Bacteroidales|f__Bacteroidaceae|g__Bacteroides|s__Bacteroides_caecimuris	gnl|X|Human_meta_1_athena_5100	26796	28213	d__Bacteria|p__Bacteroidetes|c__Bacteroidia|o__Bacteroidales|f__Tannerellaceae|g__Parabacteroides|s__Parabacteroides_distasonis	gnl|X|Human_meta_1_athena_12499	34470	35887	1418	99.93
H1	d__Bacteria|p__Bacteroidetes|c__Bacteroidia|o__Bacteroidales|f__Bacteroidaceae|g__Bacteroides|s__Bacteroides_caecimuris	gnl|X|Human_meta_1_athena_5100	26796	28213	d__Bacteria|p__Bacteroidetes|c__Bacteroidia|o__Bacteroidales|f__Tannerellaceae|g__Parabacteroides|s__Parabacteroides_distasonis	gnl|X|Human_meta_1_athena_12055	16603	18020	1418	99.93
H1	d__Bacteria|p__Bacteroidetes|c__Bacteroidia|o__Bacteroidales|f__Bacteroidaceae|g__Bacteroides|s__Bacteroides_caecimuris	gnl|X|Human_meta_1_athena_5100	26796	28213	d__Bacteria|p__Bacteroidetes|c__Bacteroidia|o__Bacteroidales|f__Tannerellaceae|g__Parabacteroides|s__Parabacteroides_sp._CT06	gnl|X|Human_meta_1_athena_11704	51664	53081	1418	99.93
H1	d__Bacteria|p__Bacteroidetes|c__Bacteroidia|o__Bacteroidales|f__Bacteroidaceae|g__Bacteroides|s__Bacteroides_caecimuris	gnl|X|Human_meta_1_athena_5100	26796	28213	d__Bacteria|p__Bacteroidetes|c__Bacteroidia|o__Bacteroidales|f__Tannerellaceae|g__Parabacteroides|s__Parabacteroides_sp._CT06	gnl|X|Human_meta_1_athena_10386	191337	189920	1418	99.93
H1	d__Bacteria|p__Bacteroidetes|c__Bacteroidia|o__Bacteroidales|f__Bacteroidaceae|g__Bacteroides|s__Bacteroides_caecimuris	gnl|X|Human_meta_1_athena_5100	26796	28213	d__Bacteria|p__Bacteroidetes|c__Bacteroidia|o__Bacteroidales|f__Rikenellaceae|g__Alistipes|s__Alistipes_shahii	gnl|X|Human_meta_1_athena_9575	159064	157647	1418	99.93
H1	d__Bacteria|p__Bacteroidetes|c__Bacteroidia|o__Bacteroidales|f__Bacteroidaceae|g__Bacteroides|s__Bacteroides_caecimuris	gnl|X|Human_meta_1_athena_5100	26796	28213	d__Bacteria|p__Bacteroidetes|c__Bacteroidia|o__Bacteroidales|f__Rikenellaceae|g__Alistipes|s__Alistipes_shahii	gnl|X|Human_meta_1_athena_9240	78952	77535	1418	99.93
H1	d__Bacteria|p__Bacteroidetes|c__Bacteroidia|o__Bacteroidales|f__Bacteroidaceae|g__Bacteroides|s__Bacteroides_caecimuris	gnl|X|Human_meta_1_athena_5100	26796	28213	d__Bacteria|p__Bacteroidetes|c__Bacteroidia|o__Bacteroidales|f__Rikenellaceae|g__Alistipes|s__Alistipes_finegoldii	gnl|X|Human_meta_1_athena_5660	327927	329344	1418	99.93
H1	d__Bacteria|p__Bacteroidetes|c__Bacteroidia|o__Bacteroidales|f__Bacteroidaceae|g__Bacteroides|s__Bacteroides_caecimuris	gnl|X|Human_meta_1_athena_5100	26798	28213	d__Bacteria|p__Bacteroidetes|c__Bacteroidia|o__Bacteroidales|f__Rikenellaceae|g__Alistipes|s__Alistipes_finegoldii	gnl|X|Human_meta_1_athena_5660	566984	568399	1416	99.93
H1	d__Bacteria|p__Bacteroidetes|c__Bacteroidia|o__Bacteroidales|f__Bacteroidaceae|g__Bacteroides|s__Bacteroides_caecimuris	gnl|X|Human_meta_1_athena_5100	26796	28213	d__Bacteria|p__Bacteroidetes|c__Bacteroidia|o__Bacteroidales|f__Tannerellaceae|g__Parabacteroides|s__Parabacteroides_distasonis	gnl|X|Human_meta_1_athena_9274	74518	75935	1418	99.86
H1	d__Bacteria|p__Bacteroidetes|c__Bacteroidia|o__Bacteroidales|f__Bacteroidaceae|g__Bacteroides|s__Bacteroides_caecimuris	gnl|X|Human_meta_1_athena_5100	22089	23558	d__Bacteria|p__Bacteroidetes|c__Bacteroidia|o__Bacteroidales|f__Bacteroidaceae|g__Bacteroides|s__Bacteroides_ovatus	gnl|X|Human_meta_1_athena_11024	1470	1	1470	99.73
H1	d__Bacteria|p__Firmicutes|c__Clostridia|o__Clostridiales|f__Ruminococcaceae|g__Ruminococcus|s__Ruminococcus_champanellensis	gnl|X|Human_meta_1_athena_5106	96562	97184	d__Bacteria|p__Actinobacteria|c__Actinobacteria|o__Bifidobacteriales|f__Bifidobacteriaceae|g__Bifidobacterium|s__Bifidobacterium_longum	gnl|X|Human_meta_1_athena_10271	1	623	623	99.84
H1	d__Bacteria|p__Bacteroidetes|c__Bacteroidia|o__Bacteroidales|f__Bacteroidaceae|g__Bacteroides|s__Bacteroides_caecimuris	gnl|X|Human_meta_1_athena_5109	6742	7849	d__Bacteria|p__Bacteroidetes|c__Bacteroidia|o__Bacteroidales|f__Bacteroidaceae|g__Bacteroides|s__Bacteroides_ovatus	gnl|X|Human_meta_1_athena_8535	19892	21000	1109	99.55
H1	d__Bacteria|p__Bacteroidetes|c__Bacteroidia|o__Bacteroidales|f__Bacteroidaceae|g__Bacteroides|s__Bacteroides_caecimuris	gnl|X|Human_meta_1_athena_5109	59915	62645	d__Bacteria|p__Bacteroidetes|c__Bacteroidia|o__Bacteroidales|f__Bacteroidaceae|g__Bacteroides|s__Bacteroides_vulgatus	gnl|X|Human_meta_1_athena_6457	271532	274261	2731	99.49
H1	d__Bacteria|p__Bacteroidetes|c__Bacteroidia|o__Bacteroidales|f__Bacteroidaceae|g__Bacteroides|s__Bacteroides_caecimuris	gnl|X|Human_meta_1_athena_5109	57967	59422	d__Bacteria|p__Bacteroidetes|c__Bacteroidia|o__Bacteroidales|f__Bacteroidaceae|g__Bacteroides|s__Bacteroides_ovatus	gnl|X|Human_meta_1_athena_4453	226932	225474	1459	99.66
H1	d__Bacteria|p__Bacteroidetes|c__Bacteroidia|o__Bacteroidales|f__Bacteroidaceae|g__Bacteroides|s__Bacteroides_caecimuris	gnl|X|Human_meta_1_athena_5109	6742	7837	d__Bacteria|p__Bacteroidetes|c__Bacteroidia|o__Bacteroidales|f__Bacteroidaceae|g__Bacteroides|s__Bacteroides_thetaiotaomicron	gnl|X|Human_meta_1_athena_5425	475033	476129	1097	99.54
H1	d__Bacteria|p__Bacteroidetes|c__Bacteroidia|o__Bacteroidales|f__Bacteroidaceae|g__Bacteroides|s__Bacteroides_vulgatus	gnl|X|Human_meta_1_athena_5147	96150	96706	d__Bacteria|p__Bacteroidetes|c__Bacteroidia|o__Bacteroidales|f__Bacteroidaceae|g__Bacteroides|s__Bacteroides_dorei	gnl|X|Human_meta_1_athena_35	1	557	557	99.46
H1	d__Bacteria|p__Firmicutes|c__Clostridia|o__Clostridiales|f__Lachnospiraceae|s__[Eubacterium]_rectale	gnl|X|Human_meta_1_athena_5158	143684	144906	d__Bacteria|p__Firmicutes|c__Clostridia|o__Clostridiales|f__Lachnospiraceae|g__Roseburia|s__Roseburia_hominis	gnl|X|Human_meta_1_athena_6860	204116	205344	1229	99.1
H1	d__Bacteria|p__Firmicutes|c__Clostridia|o__Clostridiales|f__Lachnospiraceae|g__Roseburia|s__Roseburia_hominis	gnl|X|Human_meta_1_athena_5168	110117	112186	d__Bacteria|p__Firmicutes|c__Clostridia|o__Clostridiales|f__Eubacteriaceae|g__Eubacterium|s__[Eubacterium]_eligens	gnl|X|Human_meta_1_athena_5954	312596	310527	2070	99.71
H1	d__Bacteria|p__Firmicutes|c__Clostridia|o__Clostridiales|f__Lachnospiraceae|g__Roseburia|s__Roseburia_hominis	gnl|X|Human_meta_1_athena_5168	110372	111975	d__Bacteria|p__Firmicutes|c__Clostridia|o__Clostridiales|f__Eubacteriaceae|g__Eubacterium|s__[Eubacterium]_eligens	gnl|X|Human_meta_1_athena_5954	672067	670464	1604	99.94
H1	d__Bacteria|p__Firmicutes|c__Clostridia|o__Clostridiales|f__Lachnospiraceae|g__Roseburia|s__Roseburia_hominis	gnl|X|Human_meta_1_athena_5168	110370	112186	d__Bacteria|p__Firmicutes|c__Clostridia|o__Clostridiales|f__Eubacteriaceae|g__Eubacterium|s__[Eubacterium]_eligens	gnl|X|Human_meta_1_athena_4855	616054	614238	1817	99.94
H1	d__Bacteria|p__Firmicutes|c__Clostridia|o__Clostridiales|f__Lachnospiraceae|g__Roseburia|s__Roseburia_hominis	gnl|X|Human_meta_1_athena_5168	217179	218860	d__Bacteria|p__Firmicutes|c__Clostridia|o__Clostridiales|f__Eubacteriaceae|g__Eubacterium|s__[Eubacterium]_eligens	gnl|X|Human_meta_1_athena_4855	516636	514955	1682	100
H1	d__Bacteria|p__Firmicutes|c__Clostridia|o__Clostridiales|f__Lachnospiraceae|g__Roseburia|s__Roseburia_hominis	gnl|X|Human_meta_1_athena_5168	110372	111975	d__Bacteria|p__Firmicutes|c__Clostridia|o__Clostridiales|f__Eubacteriaceae|g__Eubacterium|s__[Eubacterium]_eligens	gnl|X|Human_meta_1_athena_4855	122376	123979	1604	99.63
H1	d__Bacteria|p__Firmicutes|c__Clostridia|o__Clostridiales|f__Lachnospiraceae|g__Roseburia|s__Roseburia_hominis	gnl|X|Human_meta_1_athena_5168	217179	218860	d__Bacteria|p__Firmicutes|c__Clostridia|o__Clostridiales|f__Eubacteriaceae|g__Eubacterium|s__[Eubacterium]_eligens	gnl|X|Human_meta_1_athena_6544	84305	82624	1682	99.88
H1	d__Bacteria|p__Firmicutes|c__Clostridia|o__Clostridiales|f__Lachnospiraceae|g__Roseburia|s__Roseburia_hominis	gnl|X|Human_meta_1_athena_5168	217179	218860	d__Bacteria|p__Firmicutes|c__Clostridia|o__Clostridiales|f__Eubacteriaceae|g__Eubacterium|s__[Eubacterium]_eligens	gnl|X|Human_meta_1_athena_7190	57969	56288	1682	99.82
H1	d__Bacteria|p__Firmicutes|c__Clostridia|o__Clostridiales|f__Lachnospiraceae|g__Roseburia|s__Roseburia_hominis	gnl|X|Human_meta_1_athena_5168	217179	218860	d__Bacteria|p__Firmicutes|c__Clostridia|o__Clostridiales|f__Eubacteriaceae|g__Eubacterium|s__[Eubacterium]_eligens	gnl|X|Human_meta_1_athena_7190	254950	256631	1682	99.82
H1	d__Bacteria|p__Firmicutes|c__Clostridia|o__Clostridiales|f__Lachnospiraceae|g__Roseburia|s__Roseburia_hominis	gnl|X|Human_meta_1_athena_5168	211923	212994	d__Bacteria|p__Firmicutes|c__Bacilli|o__Lactobacillales|f__Lactobacillaceae|g__Lactobacillus|s__Lactobacillus_ruminis	gnl|X|Human_meta_1_athena_4516	74323	73252	1072	99.72
H1	d__Bacteria|p__Firmicutes|c__Clostridia|o__Clostridiales|f__Lachnospiraceae|g__Roseburia|s__Roseburia_hominis	gnl|X|Human_meta_1_athena_5168	209848	210706	d__Bacteria|p__Firmicutes|c__Bacilli|o__Lactobacillales|f__Lactobacillaceae|g__Lactobacillus|s__Lactobacillus_ruminis	gnl|X|Human_meta_1_athena_4516	75998	75140	859	99.88
H1	d__Bacteria|p__Firmicutes|c__Clostridia|o__Clostridiales|f__Lachnospiraceae|g__Roseburia|s__Roseburia_hominis	gnl|X|Human_meta_1_athena_5168	211096	211856	d__Bacteria|p__Firmicutes|c__Bacilli|o__Lactobacillales|f__Lactobacillaceae|g__Lactobacillus|s__Lactobacillus_ruminis	gnl|X|Human_meta_1_athena_4516	75150	74390	761	99.87
H1	d__Bacteria|p__Bacteroidetes|c__Bacteroidia|o__Bacteroidales|f__Rikenellaceae|g__Alistipes|s__Alistipes_finegoldii	gnl|X|Human_meta_1_athena_5172	1	2762	d__Bacteria|p__Bacteroidetes|c__Bacteroidia|o__Bacteroidales|f__Rikenellaceae|g__Alistipes|s__Alistipes_shahii	gnl|X|Human_meta_1_athena_1186	30965	28204	2762	100
H1	d__Bacteria|p__Bacteroidetes|c__Bacteroidia|o__Bacteroidales|f__Rikenellaceae|g__Alistipes|s__Alistipes_finegoldii	gnl|X|Human_meta_1_athena_5172	25282	27852	d__Bacteria|p__Bacteroidetes|c__Bacteroidia|o__Bacteroidales|f__Rikenellaceae|g__Alistipes|s__Alistipes_shahii	gnl|X|Human_meta_1_athena_3142	708280	710852	2573	99.18
H1	d__Bacteria|p__Firmicutes|c__Clostridia|o__Clostridiales|f__Lachnospiraceae|g__Anaerostipes|s__Anaerostipes_hadrus	gnl|X|Human_meta_1_athena_5179	1	4582	d__Bacteria|p__Firmicutes|c__Clostridia|o__Clostridiales|f__Ruminococcaceae|g__Ruminococcus|s__Ruminococcus_champanellensis	gnl|X|Human_meta_1_athena_5846	5979	1398	4582	99.63
H1	d__Bacteria|p__Firmicutes|c__Clostridia|o__Clostridiales|f__Lachnospiraceae|g__Anaerostipes|s__Anaerostipes_hadrus	gnl|X|Human_meta_1_athena_5179	1	2051	d__Bacteria|p__Firmicutes|c__Clostridia|o__Clostridiales|f__Ruminococcaceae|g__Ruminococcus|s__Ruminococcus_champanellensis	gnl|X|Human_meta_1_athena_4388	70432	68383	2051	99.56
H1	d__Bacteria|p__Firmicutes|c__Clostridia|o__Clostridiales|f__Lachnospiraceae|g__Anaerostipes|s__Anaerostipes_hadrus	gnl|X|Human_meta_1_athena_5179	1	2043	d__Bacteria|p__Firmicutes|c__Clostridia|o__Clostridiales|f__Ruminococcaceae|g__Ruminococcus|s__Ruminococcus_champanellensis	gnl|X|Human_meta_1_athena_4388	15385	13343	2044	99.51
H1	d__Bacteria|p__Firmicutes|c__Clostridia|o__Clostridiales|f__Lachnospiraceae|g__Anaerostipes|s__Anaerostipes_hadrus	gnl|X|Human_meta_1_athena_5179	1	2051	d__Bacteria|p__Firmicutes|c__Clostridia|o__Clostridiales|f__Lachnospiraceae|g__Roseburia|s__Roseburia_hominis	gnl|X|Human_meta_1_athena_204	217705	219754	2051	99.41
H1	d__Bacteria|p__Firmicutes|c__Clostridia|o__Clostridiales|f__Lachnospiraceae|g__Anaerostipes|s__Anaerostipes_hadrus	gnl|X|Human_meta_1_athena_5179	1	2043	d__Bacteria|p__Firmicutes|c__Clostridia|o__Clostridiales|f__Ruminococcaceae|g__Ruminococcus|s__Ruminococcus_champanellensis	gnl|X|Human_meta_1_athena_4710	127489	129530	2043	99.46
H1	d__Bacteria|p__Firmicutes|c__Clostridia|o__Clostridiales|f__Lachnospiraceae|g__Anaerostipes|s__Anaerostipes_hadrus	gnl|X|Human_meta_1_athena_5179	4226	6275	d__Bacteria|p__Firmicutes|c__Clostridia|o__Clostridiales|f__Lachnospiraceae|g__Roseburia|s__Roseburia_hominis	gnl|X|Human_meta_1_athena_11361	486915	484866	2050	99.17
H1	d__Bacteria|p__Firmicutes|c__Clostridia|o__Clostridiales|f__Lachnospiraceae|g__Anaerostipes|s__Anaerostipes_hadrus	gnl|X|Human_meta_1_athena_5179	1	2042	d__Bacteria|p__Firmicutes|c__Clostridia|o__Clostridiales|f__Ruminococcaceae|g__Ruminococcus|s__Ruminococcus_champanellensis	gnl|X|Human_meta_1_athena_6253	6715	4673	2044	99.22
H1	d__Bacteria|p__Firmicutes|c__Clostridia|o__Clostridiales|f__Lachnospiraceae|g__Anaerostipes|s__Anaerostipes_hadrus	gnl|X|Human_meta_1_athena_5179	68504	69439	d__Bacteria|p__Proteobacteria|c__Gammaproteobacteria	gnl|X|Human_meta_1_athena_4393	29392	30327	936	99.04
H1	d__Bacteria|p__Firmicutes|c__Clostridia|o__Clostridiales|f__Lachnospiraceae	gnl|X|Human_meta_1_athena_5213	4603	14507	d__Bacteria|p__Firmicutes|c__Bacilli|o__Lactobacillales|f__Enterococcaceae|g__Enterococcus|s__Enterococcus_faecium	gnl|X|Human_meta_1_athena_9713	12330	2426	9905	99.93
H1	d__Bacteria|p__Firmicutes|c__Clostridia|o__Clostridiales|f__Lachnospiraceae	gnl|X|Human_meta_1_athena_5213	1	4544	d__Bacteria|p__Firmicutes|c__Bacilli|o__Lactobacillales|f__Enterococcaceae|g__Enterococcus|s__Enterococcus_faecium	gnl|X|Human_meta_1_athena_9713	16932	12389	4544	99.98
H1	d__Bacteria|p__Bacteroidetes|c__Bacteroidia|o__Bacteroidales|f__Bacteroidaceae|g__Bacteroides|s__Bacteroides_vulgatus	gnl|X|Human_meta_1_athena_5220	133745	137370	d__Bacteria|p__Bacteroidetes|c__Bacteroidia|o__Bacteroidales|f__Bacteroidaceae|g__Bacteroides|s__Bacteroides_thetaiotaomicron	gnl|X|Human_meta_1_athena_5898	97845	94220	3626	99.12
H1	d__Bacteria|p__Bacteroidetes|c__Bacteroidia|o__Bacteroidales|f__Bacteroidaceae|g__Bacteroides|s__Bacteroides_vulgatus	gnl|X|Human_meta_1_athena_5220	64922	65477	d__Bacteria|p__Bacteroidetes|c__Bacteroidia|o__Bacteroidales|f__Bacteroidaceae|g__Bacteroides|s__Bacteroides_dorei	gnl|X|Human_meta_1_athena_35	556	1	556	99.64
H1	d__Bacteria|p__Bacteroidetes|c__Bacteroidia|o__Bacteroidales|f__Bacteroidaceae|g__Bacteroides|s__Bacteroides_ovatus	gnl|X|Human_meta_1_athena_5231	83566	93319	d__Bacteria|p__Bacteroidetes|c__Bacteroidia|o__Bacteroidales|f__Bacteroidaceae|g__Bacteroides|s__Bacteroides_caecimuris	gnl|X|Human_meta_1_athena_9809	1	9754	9754	99.65
H1	d__Bacteria|p__Bacteroidetes|c__Bacteroidia|o__Bacteroidales|f__Bacteroidaceae|g__Bacteroides|s__Bacteroides_ovatus	gnl|X|Human_meta_1_athena_5231	121987	123549	d__Bacteria|p__Bacteroidetes|c__Bacteroidia|o__Bacteroidales|f__Bacteroidaceae|g__Bacteroides|s__Bacteroides_caecimuris	gnl|X|Human_meta_1_athena_5560	70493	72055	1563	99.87
H1	d__Bacteria|p__Bacteroidetes|c__Bacteroidia|o__Bacteroidales|f__Bacteroidaceae|g__Bacteroides|s__Bacteroides_ovatus	gnl|X|Human_meta_1_athena_5231	82164	83566	d__Bacteria|p__Bacteroidetes|c__Bacteroidia|o__Bacteroidales|f__Bacteroidaceae|g__Bacteroides|s__Bacteroides_caecimuris	gnl|X|Human_meta_1_athena_9381	10478	9076	1403	99.93
H1	d__Bacteria|p__Bacteroidetes|c__Bacteroidia|o__Bacteroidales|f__Bacteroidaceae|g__Bacteroides|s__Bacteroides_ovatus	gnl|X|Human_meta_1_athena_5231	82163	83565	d__Bacteria|p__Bacteroidetes|c__Bacteroidia|o__Bacteroidales|f__Bacteroidaceae|g__Bacteroides|s__Bacteroides_caecimuris	gnl|X|Human_meta_1_athena_5253	52555	51153	1403	99.93
H1	d__Bacteria|p__Bacteroidetes|c__Bacteroidia|o__Bacteroidales|f__Bacteroidaceae|g__Bacteroides|s__Bacteroides_ovatus	gnl|X|Human_meta_1_athena_5231	82168	83566	d__Bacteria|p__Bacteroidetes|c__Bacteroidia|o__Bacteroidales|f__Bacteroidaceae|g__Bacteroides|s__Bacteroides_caecimuris	gnl|X|Human_meta_1_athena_3463	45340	43942	1399	99.93
H1	d__Bacteria|p__Bacteroidetes|c__Bacteroidia|o__Bacteroidales|f__Bacteroidaceae|g__Bacteroides|s__Bacteroides_ovatus	gnl|X|Human_meta_1_athena_5231	83004	83565	d__Bacteria|p__Bacteroidetes|c__Bacteroidia|o__Bacteroidales|f__Bacteroidaceae|g__Bacteroides|s__Bacteroides_caecimuris	gnl|X|Human_meta_1_athena_12784	2260	1699	562	99.47
H1	d__Bacteria|p__Bacteroidetes|c__Bacteroidia|o__Bacteroidales|f__Bacteroidaceae|g__Bacteroides|s__Bacteroides_fragilis	gnl|X|Human_meta_1_athena_5242	106478	115546	d__Bacteria|p__Bacteroidetes|c__Bacteroidia|o__Bacteroidales|f__Bacteroidaceae|g__Bacteroides|s__Bacteroides_vulgatus	gnl|X|Human_meta_1_athena_1387	9069	1	9069	100
H1	d__Bacteria|p__Bacteroidetes|c__Bacteroidia|o__Bacteroidales|f__Bacteroidaceae|g__Bacteroides|s__Bacteroides_fragilis	gnl|X|Human_meta_1_athena_5242	97791	104298	d__Bacteria|p__Bacteroidetes|c__Bacteroidia|o__Bacteroidales|f__Bacteroidaceae|g__Bacteroides|s__Bacteroides_vulgatus	gnl|X|Human_meta_1_athena_1387	17756	11249	6508	100
H1	d__Bacteria|p__Bacteroidetes|c__Bacteroidia|o__Bacteroidales|f__Bacteroidaceae|g__Bacteroides|s__Bacteroides_fragilis	gnl|X|Human_meta_1_athena_5242	104355	105814	d__Bacteria|p__Bacteroidetes|c__Bacteroidia|o__Bacteroidales|f__Bacteroidaceae|g__Bacteroides|s__Bacteroides_vulgatus	gnl|X|Human_meta_1_athena_1387	11192	9733	1460	100
H1	d__Bacteria|p__Bacteroidetes|c__Bacteroidia|o__Bacteroidales|f__Bacteroidaceae|g__Bacteroides|s__Bacteroides_fragilis	gnl|X|Human_meta_1_athena_5242	96113	97294	d__Bacteria|p__Bacteroidetes|c__Bacteroidia|o__Bacteroidales|f__Bacteroidaceae|g__Bacteroides|s__Bacteroides_vulgatus	gnl|X|Human_meta_1_athena_1387	19434	18253	1182	100
H1	d__Bacteria|p__Bacteroidetes|c__Bacteroidia|o__Bacteroidales|f__Bacteroidaceae|g__Bacteroides|s__Bacteroides_fragilis	gnl|X|Human_meta_1_athena_5242	94840	95508	d__Bacteria|p__Bacteroidetes|c__Bacteroidia|o__Bacteroidales|f__Bacteroidaceae|g__Bacteroides|s__Bacteroides_vulgatus	gnl|X|Human_meta_1_athena_1387	20707	20039	669	100
H1	d__Bacteria|p__Bacteroidetes|c__Bacteroidia|o__Bacteroidales|f__Bacteroidaceae|g__Bacteroides|s__Bacteroides_fragilis	gnl|X|Human_meta_1_athena_5242	105858	106404	d__Bacteria|p__Bacteroidetes|c__Bacteroidia|o__Bacteroidales|f__Bacteroidaceae|g__Bacteroides|s__Bacteroides_vulgatus	gnl|X|Human_meta_1_athena_1387	9689	9143	547	100
H1	d__Bacteria|p__Bacteroidetes|c__Bacteroidia|o__Bacteroidales|f__Bacteroidaceae|g__Bacteroides|s__Bacteroides_fragilis	gnl|X|Human_meta_1_athena_5242	1	6252	d__Bacteria|p__Bacteroidetes|c__Bacteroidia|o__Bacteroidales|f__Bacteroidaceae|g__Bacteroides|s__Bacteroides_dorei	gnl|X|Human_meta_1_athena_8586	15076	8825	6252	99.98
H1	d__Bacteria|p__Bacteroidetes|c__Bacteroidia|o__Bacteroidales|f__Bacteroidaceae|g__Bacteroides|s__Bacteroides_fragilis	gnl|X|Human_meta_1_athena_5242	116137	121577	d__Bacteria|p__Bacteroidetes|c__Bacteroidia|o__Bacteroidales|f__Bacteroidaceae|g__Bacteroides|s__Bacteroides_vulgatus	gnl|X|Human_meta_1_athena_2349	533155	527716	5441	99.71
H1	d__Bacteria|p__Bacteroidetes|c__Bacteroidia|o__Bacteroidales|f__Bacteroidaceae|g__Bacteroides|s__Bacteroides_fragilis	gnl|X|Human_meta_1_athena_5242	91908	93275	d__Bacteria|p__Bacteroidetes|c__Bacteroidia|o__Bacteroidales|f__Bacteroidaceae|g__Bacteroides|s__Bacteroides_vulgatus	gnl|X|Human_meta_1_athena_2349	104943	103576	1368	100
H1	d__Bacteria|p__Bacteroidetes|c__Bacteroidia|o__Bacteroidales|f__Bacteroidaceae|g__Bacteroides|s__Bacteroides_fragilis	gnl|X|Human_meta_1_athena_5242	116146	121577	d__Bacteria|p__Bacteroidetes|c__Bacteroidia|o__Bacteroidales|f__Bacteroidaceae|g__Bacteroides|s__Bacteroides_helcogenes	gnl|X|Human_meta_1_athena_7825	11496	6071	5433	99.26
H1	d__Bacteria|p__Bacteroidetes|c__Bacteroidia|o__Bacteroidales|f__Bacteroidaceae|g__Bacteroides|s__Bacteroides_fragilis	gnl|X|Human_meta_1_athena_5242	116137	121576	d__Bacteria|p__Bacteroidetes|c__Bacteroidia|o__Bacteroidales|f__Bacteroidaceae|g__Bacteroides|s__Bacteroides_cellulosilyticus	gnl|X|Human_meta_1_athena_8005	312547	317986	5440	99.21
H1	d__Bacteria|p__Bacteroidetes|c__Bacteroidia|o__Bacteroidales|f__Bacteroidaceae|g__Bacteroides|s__Bacteroides_fragilis	gnl|X|Human_meta_1_athena_5242	12275	14788	d__Bacteria|p__Bacteroidetes|c__Bacteroidia|o__Bacteroidales|f__Bacteroidaceae|g__Bacteroides|s__Bacteroides_cellulosilyticus	gnl|X|Human_meta_1_athena_8005	810596	813109	2514	99.88
H1	d__Bacteria|p__Bacteroidetes|c__Bacteroidia|o__Bacteroidales|f__Bacteroidaceae|g__Bacteroides|s__Bacteroides_fragilis	gnl|X|Human_meta_1_athena_5242	91908	93274	d__Bacteria|p__Bacteroidetes|c__Bacteroidia|o__Bacteroidales|f__Bacteroidaceae|g__Bacteroides|s__Bacteroides_cellulosilyticus	gnl|X|Human_meta_1_athena_8005	666823	668189	1367	100
H1	d__Bacteria|p__Bacteroidetes|c__Bacteroidia|o__Bacteroidales|f__Bacteroidaceae|g__Bacteroides|s__Bacteroides_fragilis	gnl|X|Human_meta_1_athena_5242	391894	393071	d__Bacteria|p__Bacteroidetes|c__Bacteroidia|o__Bacteroidales|f__Rikenellaceae|g__Alistipes|s__Alistipes_shahii	gnl|X|Human_meta_1_athena_4963	219769	218592	1178	99.49
H1	d__Bacteria|p__Firmicutes|c__Clostridia|o__Clostridiales|f__Eubacteriaceae|g__Eubacterium|s__[Eubacterium]_eligens	gnl|X|Human_meta_1_athena_5244	1	710	d__Bacteria|p__Firmicutes|c__Clostridia|o__Clostridiales|f__Lachnospiraceae|s__[Eubacterium]_rectale	gnl|X|Human_meta_1_athena_6468	37333	38041	711	99.16
H1	d__Bacteria|p__Bacteroidetes|c__Bacteroidia|o__Bacteroidales|f__Bacteroidaceae|g__Bacteroides|s__Bacteroides_vulgatus	gnl|X|Human_meta_1_athena_5252	74908	76781	d__Bacteria|p__Bacteroidetes|c__Bacteroidia|o__Bacteroidales|f__Bacteroidaceae|g__Bacteroides|s__Bacteroides_thetaiotaomicron	gnl|X|Human_meta_1_athena_5898	5999	4126	1874	99.95
H1	d__Bacteria|p__Bacteroidetes|c__Bacteroidia|o__Bacteroidales|f__Bacteroidaceae|g__Bacteroides|s__Bacteroides_caecimuris	gnl|X|Human_meta_1_athena_5253	43868	46546	d__Bacteria|p__Bacteroidetes|c__Bacteroidia|o__Bacteroidales|f__Bacteroidaceae|g__Bacteroides|s__Bacteroides_ovatus	gnl|X|Human_meta_1_athena_4543	111456	114134	2679	99.33
H1	d__Bacteria|p__Bacteroidetes|c__Bacteroidia|o__Bacteroidales|f__Bacteroidaceae|g__Bacteroides|s__Bacteroides_caecimuris	gnl|X|Human_meta_1_athena_5253	51151	52550	d__Bacteria|p__Bacteroidetes|c__Bacteroidia|o__Bacteroidales|f__Bacteroidaceae|g__Bacteroides|s__Bacteroides_ovatus	gnl|X|Human_meta_1_athena_4543	67292	68691	1400	99.79
H1	d__Bacteria|p__Bacteroidetes|c__Bacteroidia|o__Bacteroidales|f__Bacteroidaceae|g__Bacteroides|s__Bacteroides_caecimuris	gnl|X|Human_meta_1_athena_5253	59645	65709	d__Bacteria|p__Bacteroidetes|c__Bacteroidia|o__Bacteroidales|f__Bacteroidaceae|g__Bacteroides|s__Bacteroides_ovatus	gnl|X|Human_meta_1_athena_4592	47575	53639	6066	99.08
H1	d__Bacteria|p__Bacteroidetes|c__Bacteroidia|o__Bacteroidales|f__Bacteroidaceae|g__Bacteroides|s__Bacteroides_caecimuris	gnl|X|Human_meta_1_athena_5253	52579	55151	d__Bacteria|p__Bacteroidetes|c__Bacteroidia|o__Bacteroidales|f__Bacteroidaceae|g__Bacteroides|s__Bacteroides_ovatus	gnl|X|Human_meta_1_athena_5286	26193	23620	2574	99.18
H1	d__Bacteria|p__Bacteroidetes|c__Bacteroidia|o__Bacteroidales|f__Bacteroidaceae|g__Bacteroides|s__Bacteroides_caecimuris	gnl|X|Human_meta_1_athena_5253	125787	128693	d__Bacteria|p__Bacteroidetes|c__Bacteroidia|o__Bacteroidales|f__Bacteroidaceae|g__Bacteroides|s__Bacteroides_thetaiotaomicron	gnl|X|Human_meta_1_athena_11944	43118	40212	2907	99.17
H1	d__Bacteria|p__Bacteroidetes|c__Bacteroidia|o__Bacteroidales|f__Bacteroidaceae|g__Bacteroides|s__Bacteroides_caecimuris	gnl|X|Human_meta_1_athena_5253	51151	52550	d__Bacteria|p__Bacteroidetes|c__Bacteroidia|o__Bacteroidales|f__Bacteroidaceae|g__Bacteroides|s__Bacteroides_ovatus	gnl|X|Human_meta_1_athena_12811	78599	79998	1400	100
H1	d__Bacteria|p__Bacteroidetes|c__Bacteroidia|o__Bacteroidales|f__Bacteroidaceae|g__Bacteroides|s__Bacteroides_caecimuris	gnl|X|Human_meta_1_athena_5253	51151	52550	d__Bacteria|p__Bacteroidetes|c__Bacteroidia|o__Bacteroidales|f__Bacteroidaceae|g__Bacteroides|s__Bacteroides_ovatus	gnl|X|Human_meta_1_athena_5711	18904	20303	1400	100
H1	d__Bacteria|p__Bacteroidetes|c__Bacteroidia|o__Bacteroidales|f__Bacteroidaceae|g__Bacteroides|s__Bacteroides_caecimuris	gnl|X|Human_meta_1_athena_5253	51153	52550	d__Bacteria|p__Bacteroidetes|c__Bacteroidia|o__Bacteroidales|f__Bacteroidaceae|g__Bacteroides|s__Bacteroides_ovatus	gnl|X|Human_meta_1_athena_5231	83565	82168	1398	100
H1	d__Bacteria|p__Firmicutes|c__Clostridia|o__Clostridiales|f__Lachnospiraceae|g__Roseburia|s__Roseburia_hominis	gnl|X|Human_meta_1_athena_5263	4241	4927	d__Bacteria|p__Firmicutes|c__Clostridia|o__Clostridiales|f__Lachnospiraceae|s__[Eubacterium]_rectale	gnl|X|Human_meta_1_athena_7642	76120	76806	687	99.71
H1	d__Bacteria|p__Proteobacteria|c__Gammaproteobacteria|o__Chromatiales|f__Ectothiorhodospiraceae|g__Ectothiorhodospira|s__Ectothiorhodospira_sp._BSL-9	gnl|X|Human_meta_1_athena_5281	1	951	d__Bacteria|p__Firmicutes|c__Clostridia|o__Clostridiales|f__Lachnospiraceae|g__Lachnoclostridium|s__[Clostridium]_saccharolyticum	gnl|X|Human_meta_1_athena_8389	951	1	951	99.89
H1	d__Bacteria|p__Bacteroidetes|c__Bacteroidia|o__Bacteroidales|f__Bacteroidaceae|g__Bacteroides|s__Bacteroides_ovatus	gnl|X|Human_meta_1_athena_5286	23620	26193	d__Bacteria|p__Bacteroidetes|c__Bacteroidia|o__Bacteroidales|f__Bacteroidaceae|g__Bacteroides|s__Bacteroides_caecimuris	gnl|X|Human_meta_1_athena_5253	55151	52579	2574	99.18
H1	d__Bacteria|p__Bacteroidetes|c__Bacteroidia|o__Bacteroidales|f__Bacteroidaceae|g__Bacteroides|s__Bacteroides_ovatus	gnl|X|Human_meta_1_athena_5293	68429	69993	d__Bacteria|p__Bacteroidetes|c__Bacteroidia|o__Bacteroidales|f__Bacteroidaceae|g__Bacteroides|s__Bacteroides_caecimuris	gnl|X|Human_meta_1_athena_5560	70491	72055	1565	99.87
H1	d__Bacteria|p__Firmicutes|c__Clostridia|o__Clostridiales|f__Lachnospiraceae|s__[Eubacterium]_rectale	gnl|X|Human_meta_1_athena_5299	4814	8934	d__Bacteria|p__Firmicutes|c__Clostridia|o__Clostridiales|f__Lachnospiraceae|g__Blautia|s__Blautia_hansenii	gnl|X|Human_meta_1_athena_7319	7656	3534	4123	99.3
H1	d__Bacteria|p__Firmicutes|c__Clostridia|o__Clostridiales|f__Clostridiaceae|g__Clostridium	gnl|X|Human_meta_1_athena_5303	1	757	d__Bacteria|p__Firmicutes|c__Bacilli|o__Bacillales|f__Paenibacillaceae|g__Paenibacillus|s__Paenibacillus_polymyxa	gnl|X|Human_meta_1_athena_4758	121215	120459	757	100
H1	d__Bacteria|p__Firmicutes|c__Clostridia|o__Clostridiales|f__Clostridiaceae|g__Clostridium	gnl|X|Human_meta_1_athena_5303	1	754	d__Bacteria|p__Firmicutes|c__Clostridia|o__Clostridiales|f__Lachnospiraceae|g__Roseburia|s__Roseburia_hominis	gnl|X|Human_meta_1_athena_1112	10865	10112	754	100
H1	d__Bacteria|p__Firmicutes|c__Clostridia|o__Clostridiales|f__Clostridiaceae|g__Clostridium	gnl|X|Human_meta_1_athena_5303	1	752	d__Bacteria|p__Firmicutes|c__Clostridia|o__Clostridiales|f__Eubacteriaceae|g__Eubacterium|s__[Eubacterium]_hallii	gnl|X|Human_meta_1_athena_10231	15451	16202	752	100
H1	d__Bacteria|p__Bacteroidetes|c__Bacteroidia|o__Bacteroidales|f__Bacteroidaceae|g__Bacteroides|s__Bacteroides_vulgatus	gnl|X|Human_meta_1_athena_5309	1	1423	d__Bacteria|p__Bacteroidetes|c__Bacteroidia|o__Bacteroidales|f__Bacteroidaceae|g__Bacteroides|s__Bacteroides_dorei	gnl|X|Human_meta_1_athena_12279	4614	6036	1423	99.44
H1	d__Bacteria|p__Firmicutes|c__Erysipelotrichia|o__Erysipelotrichales|f__Erysipelotrichaceae|g__Faecalitalea|s__Faecalitalea_cylindroides	gnl|X|Human_meta_1_athena_5311	56948	59910	d__Bacteria|p__Actinobacteria|c__Actinobacteria|o__Corynebacteriales|f__Corynebacteriaceae|g__Corynebacterium|s__Corynebacterium_callunae	gnl|X|Human_meta_1_athena_1511	22603	19641	2963	100
H1	d__Bacteria|p__Firmicutes|c__Erysipelotrichia|o__Erysipelotrichales|f__Erysipelotrichaceae|g__Faecalitalea|s__Faecalitalea_cylindroides	gnl|X|Human_meta_1_athena_5311	59977	61530	d__Bacteria|p__Actinobacteria|c__Actinobacteria|o__Corynebacteriales|f__Corynebacteriaceae|g__Corynebacterium|s__Corynebacterium_callunae	gnl|X|Human_meta_1_athena_1511	19574	18021	1554	100
H1	d__Bacteria|p__Firmicutes|c__Erysipelotrichia|o__Erysipelotrichales|f__Erysipelotrichaceae|g__Faecalitalea|s__Faecalitalea_cylindroides	gnl|X|Human_meta_1_athena_5311	62265	63676	d__Bacteria|p__Actinobacteria|c__Actinobacteria|o__Corynebacteriales|f__Corynebacteriaceae|g__Corynebacterium|s__Corynebacterium_callunae	gnl|X|Human_meta_1_athena_1511	17286	15876	1412	99.72
H1	d__Bacteria|p__Firmicutes|c__Erysipelotrichia|o__Erysipelotrichales|f__Erysipelotrichaceae|g__Faecalitalea|s__Faecalitalea_cylindroides	gnl|X|Human_meta_1_athena_5311	61581	62203	d__Bacteria|p__Actinobacteria|c__Actinobacteria|o__Corynebacteriales|f__Corynebacteriaceae|g__Corynebacterium|s__Corynebacterium_callunae	gnl|X|Human_meta_1_athena_1511	17970	17348	623	100
H1	d__Bacteria|p__Firmicutes|c__Erysipelotrichia|o__Erysipelotrichales|f__Erysipelotrichaceae|g__Faecalitalea|s__Faecalitalea_cylindroides	gnl|X|Human_meta_1_athena_5311	1	2841	d__Bacteria|p__Firmicutes|c__Clostridia|o__Clostridiales|f__Lachnospiraceae|g__Roseburia|s__Roseburia_hominis	gnl|X|Human_meta_1_athena_5986	3606	6447	2842	99.51
H1	d__Bacteria|p__Firmicutes|c__Erysipelotrichia|o__Erysipelotrichales|f__Erysipelotrichaceae|g__Faecalitalea|s__Faecalitalea_cylindroides	gnl|X|Human_meta_1_athena_5311	1	2842	d__Bacteria|p__Firmicutes|c__Clostridia|o__Clostridiales|f__Lachnospiraceae|g__Roseburia|s__Roseburia_hominis	gnl|X|Human_meta_1_athena_5966	202555	199714	2842	99.37
H1	d__Bacteria|p__Firmicutes|c__Clostridia|o__Clostridiales|f__Lachnospiraceae	gnl|X|Human_meta_1_athena_5319	3152	25493	d__Bacteria|p__Firmicutes|c__Erysipelotrichia|o__Erysipelotrichales|f__Erysipelotrichaceae	gnl|X|Human_meta_1_athena_5445	326964	304610	22356	99.79
H1	d__Bacteria|p__Firmicutes|c__Clostridia|o__Clostridiales|f__Lachnospiraceae	gnl|X|Human_meta_1_athena_5319	25376	36022	d__Bacteria|p__Firmicutes|c__Erysipelotrichia|o__Erysipelotrichales|f__Erysipelotrichaceae	gnl|X|Human_meta_1_athena_5445	304624	293977	10648	99.92
H1	d__Bacteria|p__Bacteroidetes|c__Bacteroidia|o__Bacteroidales|f__Tannerellaceae|g__Parabacteroides|s__Parabacteroides_distasonis	gnl|X|Human_meta_1_athena_5329	126657	127923	d__Bacteria|p__Bacteroidetes|c__Bacteroidia|o__Bacteroidales|f__Tannerellaceae|g__Parabacteroides|s__Parabacteroides_sp._CT06	gnl|X|Human_meta_1_athena_10386	211911	213171	1267	99.45
H1	d__Bacteria|p__Bacteroidetes|c__Bacteroidia|o__Bacteroidales|f__Tannerellaceae|g__Parabacteroides|s__Parabacteroides_distasonis	gnl|X|Human_meta_1_athena_5329	126657	127923	d__Bacteria|p__Bacteroidetes|c__Bacteroidia|o__Bacteroidales|f__Bacteroidaceae|g__Bacteroides|s__Bacteroides_caccae	gnl|X|Human_meta_1_athena_2298	1261	1	1267	99.45
H1	d__Bacteria|p__Bacteroidetes|c__Bacteroidia|o__Bacteroidales|f__Tannerellaceae|g__Parabacteroides|s__Parabacteroides_distasonis	gnl|X|Human_meta_1_athena_5329	126656	127923	d__Bacteria|p__Bacteroidetes|c__Bacteroidia|o__Bacteroidales|f__Bacteroidaceae|g__Bacteroides|s__Bacteroides_caccae	gnl|X|Human_meta_1_athena_11587	6067	7335	1269	99.84
H1	d__Bacteria|p__Bacteroidetes|c__Bacteroidia|o__Bacteroidales|f__Tannerellaceae|g__Parabacteroides|s__Parabacteroides_distasonis	gnl|X|Human_meta_1_athena_5329	126652	127923	d__Bacteria|p__Bacteroidetes|c__Bacteroidia|o__Bacteroidales|f__Bacteroidaceae|g__Bacteroides|s__Bacteroides_caccae	gnl|X|Human_meta_1_athena_5619	55950	57222	1273	99.76
H1	d__Bacteria|p__Bacteroidetes|c__Bacteroidia|o__Bacteroidales|f__Tannerellaceae|g__Parabacteroides|s__Parabacteroides_distasonis	gnl|X|Human_meta_1_athena_5329	126657	127923	d__Bacteria|p__Bacteroidetes|c__Bacteroidia|o__Bacteroidales|f__Bacteroidaceae|g__Bacteroides|s__Bacteroides_thetaiotaomicron	gnl|X|Human_meta_1_athena_8807	4745	6012	1268	99.84
H1	d__Bacteria|p__Bacteroidetes|c__Bacteroidia|o__Bacteroidales|f__Tannerellaceae|g__Parabacteroides|s__Parabacteroides_distasonis	gnl|X|Human_meta_1_athena_5329	126657	127923	d__Bacteria|p__Bacteroidetes|c__Bacteroidia|o__Bacteroidales|f__Bacteroidaceae|g__Bacteroides|s__Bacteroides_caccae	gnl|X|Human_meta_1_athena_10021	1269	1	1269	99.76
H1	d__Bacteria|p__Bacteroidetes|c__Bacteroidia|o__Bacteroidales|f__Tannerellaceae|g__Parabacteroides|s__Parabacteroides_distasonis	gnl|X|Human_meta_1_athena_5329	126657	127923	d__Bacteria|p__Bacteroidetes|c__Bacteroidia|o__Bacteroidales|f__Bacteroidaceae|g__Bacteroides|s__Bacteroides_caccae	gnl|X|Human_meta_1_athena_2448	6682	5413	1270	99.69
H1	d__Bacteria|p__Bacteroidetes|c__Bacteroidia|o__Bacteroidales|f__Tannerellaceae|g__Parabacteroides|s__Parabacteroides_distasonis	gnl|X|Human_meta_1_athena_5329	126657	127923	d__Bacteria|p__Bacteroidetes|c__Bacteroidia|o__Bacteroidales|f__Bacteroidaceae|g__Bacteroides|s__Bacteroides_caccae	gnl|X|Human_meta_1_athena_7071	23382	22114	1269	99.68
H1	d__Bacteria|p__Bacteroidetes|c__Bacteroidia|o__Bacteroidales|f__Tannerellaceae|g__Parabacteroides|s__Parabacteroides_distasonis	gnl|X|Human_meta_1_athena_5329	1	755	d__Bacteria|p__Bacteroidetes|c__Bacteroidia|o__Bacteroidales|f__Bacteroidaceae|g__Bacteroides|s__Bacteroides_dorei	gnl|X|Human_meta_1_athena_7092	58258	59012	755	100
H1	d__Bacteria|p__Proteobacteria	gnl|X|Human_meta_1_athena_5330	6618	7574	d__Bacteria|p__Actinobacteria|c__Coriobacteriia|o__Coriobacteriales|f__Atopobiaceae|g__Olsenella|s__Olsenella_umbonata	gnl|X|Human_meta_1_athena_6327	1093	138	957	99.06
H1	d__Bacteria|p__Bacteroidetes|c__Bacteroidia|o__Bacteroidales|f__Bacteroidaceae|g__Bacteroides|s__Bacteroides_vulgatus	gnl|X|Human_meta_1_athena_5333	276373	276928	d__Bacteria|p__Bacteroidetes|c__Bacteroidia|o__Bacteroidales|f__Bacteroidaceae|g__Bacteroides|s__Bacteroides_dorei	gnl|X|Human_meta_1_athena_35	556	1	556	99.46
H1	d__Bacteria|p__Bacteroidetes|c__Bacteroidia|o__Bacteroidales|f__Bacteroidaceae|g__Bacteroides|s__Bacteroides_vulgatus	gnl|X|Human_meta_1_athena_5333	225056	225611	d__Bacteria|p__Bacteroidetes|c__Bacteroidia|o__Bacteroidales|f__Bacteroidaceae|g__Bacteroides|s__Bacteroides_dorei	gnl|X|Human_meta_1_athena_35	1	556	556	99.46
H1	d__Bacteria|p__Bacteroidetes|c__Bacteroidia|o__Bacteroidales|f__Bacteroidaceae|g__Bacteroides|s__Bacteroides_cellulosilyticus	gnl|X|Human_meta_1_athena_5341	1	1177	d__Bacteria|p__Bacteroidetes|c__Bacteroidia|o__Bacteroidales|f__Bacteroidaceae|g__Bacteroides|s__Bacteroides_ovatus	gnl|X|Human_meta_1_athena_11788	3585	2410	1177	99.07
H1	d__Bacteria|p__Bacteroidetes|c__Bacteroidia|o__Bacteroidales|f__Tannerellaceae|g__Parabacteroides|s__Parabacteroides_sp._CT06	gnl|X|Human_meta_1_athena_5344	136107	142018	d__Bacteria|p__Bacteroidetes|c__Bacteroidia|o__Bacteroidales|f__Bacteroidaceae|g__Bacteroides|s__Bacteroides_caecimuris	gnl|X|Human_meta_1_athena_8721	11174	17084	5912	99.59
H1	d__Bacteria|p__Bacteroidetes|c__Bacteroidia|o__Bacteroidales|f__Tannerellaceae|g__Parabacteroides|s__Parabacteroides_sp._CT06	gnl|X|Human_meta_1_athena_5344	92931	94638	d__Bacteria|p__Bacteroidetes|c__Bacteroidia|o__Bacteroidales|f__Bacteroidaceae|g__Bacteroides|s__Bacteroides_caecimuris	gnl|X|Human_meta_1_athena_8721	2895	1188	1708	100
H1	d__Bacteria|p__Bacteroidetes|c__Bacteroidia|o__Bacteroidales|f__Tannerellaceae|g__Parabacteroides|s__Parabacteroides_sp._CT06	gnl|X|Human_meta_1_athena_5344	219034	222589	d__Bacteria|p__Bacteroidetes|c__Bacteroidia|o__Bacteroidales|f__Tannerellaceae|g__Parabacteroides|s__Parabacteroides_distasonis	gnl|X|Human_meta_1_athena_5695	1	3556	3556	100
H1	d__Bacteria|p__Bacteroidetes|c__Bacteroidia|o__Bacteroidales|f__Tannerellaceae|g__Parabacteroides|s__Parabacteroides_sp._CT06	gnl|X|Human_meta_1_athena_5344	123290	125784	d__Bacteria|p__Bacteroidetes|c__Bacteroidia|o__Bacteroidales|f__Rikenellaceae|g__Alistipes|s__Alistipes_finegoldii	gnl|X|Human_meta_1_athena_5660	89592	87098	2495	99.88
H1	d__Bacteria|p__Bacteroidetes|c__Bacteroidia|o__Bacteroidales|f__Tannerellaceae|g__Parabacteroides|s__Parabacteroides_sp._CT06	gnl|X|Human_meta_1_athena_5344	92931	94637	d__Bacteria|p__Bacteroidetes|c__Bacteroidia|o__Bacteroidales|f__Rikenellaceae|g__Alistipes|s__Alistipes_finegoldii	gnl|X|Human_meta_1_athena_5660	140649	138943	1707	100
H1	d__Bacteria|p__Bacteroidetes|c__Bacteroidia|o__Bacteroidales|f__Tannerellaceae|g__Parabacteroides|s__Parabacteroides_sp._CT06	gnl|X|Human_meta_1_athena_5344	92931	94637	d__Bacteria|p__Bacteroidetes|c__Bacteroidia|o__Bacteroidales|f__Rikenellaceae|g__Alistipes|s__Alistipes_finegoldii	gnl|X|Human_meta_1_athena_5660	180558	178852	1707	99.94
H1	d__Bacteria|p__Bacteroidetes|c__Bacteroidia|o__Bacteroidales|f__Tannerellaceae|g__Parabacteroides|s__Parabacteroides_sp._CT06	gnl|X|Human_meta_1_athena_5344	123335	125775	d__Bacteria|p__Bacteroidetes|c__Bacteroidia|o__Bacteroidales|f__Bacteroidaceae|g__Bacteroides	gnl|X|Human_meta_1_athena_13087	3435	995	2441	100
H1	d__Bacteria|p__Bacteroidetes|c__Bacteroidia|o__Bacteroidales|f__Tannerellaceae|g__Parabacteroides|s__Parabacteroides_sp._CT06	gnl|X|Human_meta_1_athena_5344	92930	94640	d__Bacteria|p__Bacteroidetes|c__Bacteroidia|o__Bacteroidales|f__Rikenellaceae|g__Alistipes|s__Alistipes_shahii	gnl|X|Human_meta_1_athena_4963	274642	272932	1711	100
H1	d__Bacteria|p__Bacteroidetes|c__Bacteroidia|o__Bacteroidales|f__Tannerellaceae|g__Parabacteroides|s__Parabacteroides_sp._CT06	gnl|X|Human_meta_1_athena_5344	92931	94639	d__Bacteria|p__Bacteroidetes|c__Bacteroidia|o__Bacteroidales|f__Rikenellaceae|g__Alistipes|s__Alistipes_shahii	gnl|X|Human_meta_1_athena_4963	30026	31734	1709	100
H1	d__Bacteria|p__Bacteroidetes|c__Bacteroidia|o__Bacteroidales|f__Tannerellaceae|g__Parabacteroides|s__Parabacteroides_sp._CT06	gnl|X|Human_meta_1_athena_5344	92931	94637	d__Bacteria|p__Bacteroidetes|c__Bacteroidia|o__Bacteroidales|f__Rikenellaceae|g__Alistipes|s__Alistipes_shahii	gnl|X|Human_meta_1_athena_4963	104106	102400	1707	100
H1	d__Bacteria|p__Bacteroidetes|c__Bacteroidia|o__Bacteroidales|f__Tannerellaceae|g__Parabacteroides|s__Parabacteroides_sp._CT06	gnl|X|Human_meta_1_athena_5344	92928	94637	d__Bacteria|p__Bacteroidetes|c__Bacteroidia|o__Bacteroidales|f__Rikenellaceae|g__Alistipes|s__Alistipes_shahii	gnl|X|Human_meta_1_athena_5011	178073	179782	1710	100
H1	d__Bacteria|p__Bacteroidetes|c__Bacteroidia|o__Bacteroidales|f__Tannerellaceae|g__Parabacteroides|s__Parabacteroides_sp._CT06	gnl|X|Human_meta_1_athena_5344	92930	94637	d__Bacteria|p__Bacteroidetes|c__Bacteroidia|o__Bacteroidales|f__Rikenellaceae|g__Alistipes|s__Alistipes_shahii	gnl|X|Human_meta_1_athena_5011	365274	363567	1708	100
H1	d__Bacteria|p__Bacteroidetes|c__Bacteroidia|o__Bacteroidales|f__Tannerellaceae|g__Parabacteroides|s__Parabacteroides_sp._CT06	gnl|X|Human_meta_1_athena_5344	92931	94637	d__Bacteria|p__Bacteroidetes|c__Bacteroidia|o__Bacteroidales|f__Rikenellaceae|g__Alistipes|s__Alistipes_shahii	gnl|X|Human_meta_1_athena_5011	142259	140553	1707	99.94
H1	d__Bacteria|p__Bacteroidetes|c__Bacteroidia|o__Bacteroidales|f__Tannerellaceae|g__Parabacteroides|s__Parabacteroides_sp._CT06	gnl|X|Human_meta_1_athena_5344	92931	94638	d__Bacteria|p__Bacteroidetes|c__Bacteroidia|o__Bacteroidales|f__Rikenellaceae|g__Alistipes|s__Alistipes_shahii	gnl|X|Human_meta_1_athena_9575	108186	106479	1708	100
H1	d__Bacteria|p__Bacteroidetes|c__Bacteroidia|o__Bacteroidales|f__Tannerellaceae|g__Parabacteroides|s__Parabacteroides_sp._CT06	gnl|X|Human_meta_1_athena_5344	92931	94637	d__Bacteria|p__Bacteroidetes|c__Bacteroidia|o__Bacteroidales|f__Rikenellaceae|g__Alistipes|s__Alistipes_shahii	gnl|X|Human_meta_1_athena_9575	65694	63988	1707	100
H1	d__Bacteria|p__Bacteroidetes|c__Bacteroidia|o__Bacteroidales|f__Tannerellaceae|g__Parabacteroides|s__Parabacteroides_sp._CT06	gnl|X|Human_meta_1_athena_5344	113463	114595	d__Bacteria|p__Bacteroidetes|c__Bacteroidia|o__Bacteroidales|f__Bacteroidaceae|g__Bacteroides|s__Bacteroides_fragilis	gnl|X|Human_meta_1_athena_3268	1133	1	1133	99.74
H1	d__Bacteria|p__Bacteroidetes|c__Bacteroidia|o__Bacteroidales|f__Bacteroidaceae|g__Bacteroides|s__Bacteroides_caecimuris	gnl|X|Human_meta_1_athena_5354	98300	99039	d__Bacteria|p__Bacteroidetes|c__Bacteroidia|o__Bacteroidales|f__Bacteroidaceae|g__Bacteroides|s__Bacteroides_ovatus	gnl|X|Human_meta_1_athena_4492	110908	110169	740	99.73
H1	d__Bacteria|p__Bacteroidetes|c__Bacteroidia|o__Bacteroidales|f__Bacteroidaceae|g__Bacteroides|s__Bacteroides_caecimuris	gnl|X|Human_meta_1_athena_5354	1	5099	d__Bacteria|p__Bacteroidetes|c__Bacteroidia|o__Bacteroidales|f__Bacteroidaceae|g__Bacteroides|s__Bacteroides_ovatus	gnl|X|Human_meta_1_athena_5497	5099	1	5099	100
H1	d__Bacteria|p__Bacteroidetes|c__Bacteroidia|o__Bacteroidales|f__Bacteroidaceae|g__Bacteroides|s__Bacteroides_cellulosilyticus	gnl|X|Human_meta_1_athena_5377	1	2481	d__Bacteria|p__Bacteroidetes|c__Bacteroidia|o__Bacteroidales|f__Rikenellaceae|g__Alistipes|s__Alistipes_finegoldii	gnl|X|Human_meta_1_athena_5660	510633	508153	2481	99.88
H1	d__Bacteria|p__Bacteroidetes|c__Bacteroidia|o__Bacteroidales|f__Tannerellaceae|g__Parabacteroides|s__Parabacteroides_sp._CT06	gnl|X|Human_meta_1_athena_5381	191652	192298	d__Bacteria|p__Bacteroidetes|c__Bacteroidia|o__Bacteroidales|f__Tannerellaceae|g__Parabacteroides|s__Parabacteroides_distasonis	gnl|X|Human_meta_1_athena_5940	81001	81646	647	99.38
H1	d__Bacteria|p__Firmicutes|c__Clostridia|o__Clostridiales|g__Intestinimonas|s__Intestinimonas_butyriciproducens	gnl|X|Human_meta_1_athena_5393	27737	29297	d__Bacteria|p__Firmicutes|c__Clostridia|o__Clostridiales|f__Lachnospiraceae|s__[Eubacterium]_rectale	gnl|X|Human_meta_1_athena_10396	66647	65087	1561	100
H1	d__Bacteria|p__Firmicutes|c__Clostridia|o__Clostridiales|g__Intestinimonas|s__Intestinimonas_butyriciproducens	gnl|X|Human_meta_1_athena_5393	27738	29297	d__Bacteria|p__Firmicutes|c__Clostridia|o__Clostridiales|f__Lachnospiraceae|g__Anaerostipes|s__Anaerostipes_hadrus	gnl|X|Human_meta_1_athena_4808	163271	161712	1560	99.94
H1	d__Bacteria|p__Firmicutes|c__Clostridia|o__Clostridiales|g__Intestinimonas|s__Intestinimonas_butyriciproducens	gnl|X|Human_meta_1_athena_5393	27737	29295	d__Bacteria|p__Firmicutes|c__Clostridia|o__Clostridiales|f__Eubacteriaceae|g__Eubacterium|s__Eubacterium_limosum	gnl|X|Human_meta_1_athena_4582	90455	88897	1559	99.87
H1	d__Bacteria|p__Proteobacteria|c__Gammaproteobacteria|o__Enterobacterales|f__Enterobacteriaceae|g__Escherichia|s__Escherichia_coli	gnl|X|Human_meta_1_athena_5403	885	1532	d__Bacteria|p__Proteobacteria|c__Gammaproteobacteria|o__Enterobacterales|f__Enterobacteriaceae|g__Klebsiella|s__Klebsiella_oxytoca	gnl|X|Human_meta_1_athena_8033	1	648	648	99.54
H1	d__Bacteria|p__Firmicutes|c__Clostridia|o__Clostridiales|f__Lachnospiraceae|g__Anaerostipes|s__Anaerostipes_hadrus	gnl|X|Human_meta_1_athena_5404	158829	160700	d__Bacteria|p__Firmicutes|c__Clostridia|o__Clostridiales|f__Lachnospiraceae|g__Roseburia|s__Roseburia_hominis	gnl|X|Human_meta_1_athena_4924	647074	648945	1872	100
H1	d__Bacteria|p__Firmicutes|c__Clostridia|o__Clostridiales|f__Lachnospiraceae|g__Anaerostipes|s__Anaerostipes_hadrus	gnl|X|Human_meta_1_athena_5404	158829	160698	d__Bacteria|p__Firmicutes|c__Erysipelotrichia|o__Erysipelotrichales|f__Erysipelotrichaceae	gnl|X|Human_meta_1_athena_5445	97848	99717	1870	100
H1	d__Bacteria|p__Firmicutes|c__Clostridia|o__Clostridiales|f__Lachnospiraceae|g__Anaerostipes|s__Anaerostipes_hadrus	gnl|X|Human_meta_1_athena_5404	440024	441798	d__Bacteria|p__Firmicutes|c__Negativicutes|o__Veillonellales|f__Veillonellaceae|g__Megasphaera|s__Megasphaera_elsdenii	gnl|X|Human_meta_1_athena_9907	2892	1118	1775	100
H1	d__Bacteria|p__Firmicutes|c__Clostridia|o__Clostridiales|f__Lachnospiraceae|g__Anaerostipes|s__Anaerostipes_hadrus	gnl|X|Human_meta_1_athena_5404	443498	444627	d__Bacteria|p__Firmicutes|c__Negativicutes|o__Veillonellales|f__Veillonellaceae|g__Megasphaera|s__Megasphaera_elsdenii	gnl|X|Human_meta_1_athena_9907	1130	1	1130	99.82
H1	d__Bacteria|p__Firmicutes|c__Clostridia|o__Clostridiales|f__Lachnospiraceae|g__Anaerostipes|s__Anaerostipes_hadrus	gnl|X|Human_meta_1_athena_5404	440024	441798	d__Bacteria|p__Firmicutes|c__Clostridia|o__Clostridiales|f__Lachnospiraceae|s__[Eubacterium]_rectale	gnl|X|Human_meta_1_athena_8626	98218	96444	1775	100
H1	d__Bacteria|p__Firmicutes|c__Clostridia|o__Clostridiales|f__Lachnospiraceae|g__Anaerostipes|s__Anaerostipes_hadrus	gnl|X|Human_meta_1_athena_5404	440024	441798	d__Bacteria|p__Firmicutes|c__Clostridia|o__Clostridiales|f__Lachnospiraceae|s__[Eubacterium]_rectale	gnl|X|Human_meta_1_athena_8626	490346	492120	1775	100
H1	d__Bacteria|p__Firmicutes|c__Clostridia|o__Clostridiales|f__Lachnospiraceae|g__Anaerostipes|s__Anaerostipes_hadrus	gnl|X|Human_meta_1_athena_5404	441799	443497	d__Bacteria|p__Firmicutes|c__Clostridia|o__Clostridiales|f__Lachnospiraceae|s__[Eubacterium]_rectale	gnl|X|Human_meta_1_athena_8626	198604	200302	1699	100
H1	d__Bacteria|p__Firmicutes|c__Clostridia|o__Clostridiales|f__Lachnospiraceae|g__Anaerostipes|s__Anaerostipes_hadrus	gnl|X|Human_meta_1_athena_5404	175119	176845	d__Bacteria|p__Firmicutes|c__Clostridia|o__Clostridiales|f__Lachnospiraceae|s__[Eubacterium]_rectale	gnl|X|Human_meta_1_athena_8626	80008	78282	1727	100
H1	d__Bacteria|p__Firmicutes|c__Clostridia|o__Clostridiales|f__Lachnospiraceae|g__Anaerostipes|s__Anaerostipes_hadrus	gnl|X|Human_meta_1_athena_5404	443498	444375	d__Bacteria|p__Firmicutes|c__Clostridia|o__Clostridiales|f__Lachnospiraceae|s__[Eubacterium]_rectale	gnl|X|Human_meta_1_athena_8626	492108	492985	878	99.89
H1	d__Bacteria|p__Firmicutes|c__Clostridia|o__Clostridiales|f__Lachnospiraceae|g__Anaerostipes|s__Anaerostipes_hadrus	gnl|X|Human_meta_1_athena_5404	443498	444375	d__Bacteria|p__Firmicutes|c__Clostridia|o__Clostridiales|f__Lachnospiraceae|s__[Eubacterium]_rectale	gnl|X|Human_meta_1_athena_8626	96456	95579	878	99.77
H1	d__Bacteria|p__Firmicutes|c__Clostridia|o__Clostridiales|f__Lachnospiraceae|g__Anaerostipes|s__Anaerostipes_hadrus	gnl|X|Human_meta_1_athena_5404	175119	176843	d__Bacteria|p__Firmicutes|c__Clostridia|o__Clostridiales|f__Lachnospiraceae|s__[Eubacterium]_rectale	gnl|X|Human_meta_1_athena_6468	37040	35316	1725	100
H1	d__Bacteria|p__Firmicutes|c__Clostridia|o__Clostridiales|f__Lachnospiraceae|g__Anaerostipes|s__Anaerostipes_hadrus	gnl|X|Human_meta_1_athena_5404	157875	158830	d__Bacteria|p__Firmicutes|c__Clostridia|o__Clostridiales|f__Eubacteriaceae|g__Eubacterium|s__[Eubacterium]_eligens	gnl|X|Human_meta_1_athena_4855	64034	63079	956	100
H1	d__Bacteria|p__Firmicutes|c__Clostridia|o__Clostridiales|f__Lachnospiraceae|g__Anaerostipes|s__Anaerostipes_hadrus	gnl|X|Human_meta_1_athena_5404	216478	217000	d__Bacteria|p__Firmicutes|c__Clostridia|o__Clostridiales|f__Lachnospiraceae|g__Lachnoclostridium|s__Lachnoclostridium_phocaeense	gnl|X|Human_meta_1_athena_5611	87052	87574	523	99.43
H1	d__Bacteria|p__Bacteroidetes|c__Bacteroidia|o__Bacteroidales|f__Bacteroidaceae|g__Bacteroides|s__Bacteroides_ovatus	gnl|X|Human_meta_1_athena_5405	165643	169140	d__Bacteria|p__Bacteroidetes|c__Bacteroidia|o__Bacteroidales|f__Bacteroidaceae|g__Bacteroides|s__Bacteroides_caecimuris	gnl|X|Human_meta_1_athena_11026	10220	13717	3498	99.91
H1	d__Bacteria|p__Bacteroidetes|c__Bacteroidia|o__Bacteroidales|f__Bacteroidaceae|g__Bacteroides|s__Bacteroides_thetaiotaomicron	gnl|X|Human_meta_1_athena_5425	1	2264	d__Bacteria|p__Bacteroidetes|c__Bacteroidia|o__Bacteroidales|f__Bacteroidaceae|g__Bacteroides|s__Bacteroides_caccae	gnl|X|Human_meta_1_athena_11872	18846	16583	2264	100
H1	d__Bacteria|p__Bacteroidetes|c__Bacteroidia|o__Bacteroidales|f__Bacteroidaceae|g__Bacteroides|s__Bacteroides_thetaiotaomicron	gnl|X|Human_meta_1_athena_5425	475033	476129	d__Bacteria|p__Bacteroidetes|c__Bacteroidia|o__Bacteroidales|f__Bacteroidaceae|g__Bacteroides|s__Bacteroides_ovatus	gnl|X|Human_meta_1_athena_8535	19892	20988	1097	99.45
H1	d__Bacteria|p__Bacteroidetes|c__Bacteroidia|o__Bacteroidales|f__Bacteroidaceae|g__Bacteroides|s__Bacteroides_thetaiotaomicron	gnl|X|Human_meta_1_athena_5425	475033	476129	d__Bacteria|p__Bacteroidetes|c__Bacteroidia|o__Bacteroidales|f__Bacteroidaceae|g__Bacteroides|s__Bacteroides_caecimuris	gnl|X|Human_meta_1_athena_5109	6742	7837	1097	99.54
H1	d__Bacteria|p__Bacteroidetes|c__Bacteroidia|o__Bacteroidales|f__Bacteroidaceae|g__Bacteroides|s__Bacteroides_thetaiotaomicron	gnl|X|Human_meta_1_athena_5425	475047	476129	d__Bacteria|p__Bacteroidetes|c__Bacteroidia|o__Bacteroidales|f__Bacteroidaceae|g__Bacteroides|s__Bacteroides_caecimuris	gnl|X|Human_meta_1_athena_12784	5	1086	1083	99.54
H1	d__Bacteria|p__Bacteroidetes|c__Bacteroidia|o__Bacteroidales|f__Bacteroidaceae|g__Bacteroides|s__Bacteroides_thetaiotaomicron	gnl|X|Human_meta_1_athena_5425	346506	347540	d__Bacteria|p__Bacteroidetes|c__Bacteroidia|o__Bacteroidales|f__Bacteroidaceae|g__Bacteroides|s__Bacteroides_caccae	gnl|X|Human_meta_1_athena_7366	22190	21156	1035	100
H1	d__Bacteria|p__Bacteroidetes|c__Bacteroidia|o__Bacteroidales|f__Bacteroidaceae|g__Bacteroides|s__Bacteroides_thetaiotaomicron	gnl|X|Human_meta_1_athena_5425	346508	347535	d__Bacteria|p__Bacteroidetes|c__Bacteroidia|o__Bacteroidales|f__Bacteroidaceae|g__Bacteroides|s__Bacteroides_cellulosilyticus	gnl|X|Human_meta_1_athena_8005	283613	282586	1028	100
H1	d__Bacteria|p__Bacteroidetes|c__Bacteroidia|o__Bacteroidales|f__Bacteroidaceae|g__Bacteroides|s__Bacteroides_thetaiotaomicron	gnl|X|Human_meta_1_athena_5425	346527	347536	d__Bacteria|p__Bacteroidetes|c__Bacteroidia|o__Bacteroidales|f__Bacteroidaceae|g__Bacteroides|s__Bacteroides_vulgatus	gnl|X|Human_meta_1_athena_2349	1	1010	1010	100
H1	d__Bacteria|p__Proteobacteria|c__Gammaproteobacteria|o__Methylococcales|f__Methylococcaceae|g__Methylomonas|s__Methylomonas_koyamae	gnl|X|Human_meta_1_athena_5437	1	780	d__Bacteria|p__Actinobacteria|c__Actinobacteria|o__Bifidobacteriales|f__Bifidobacteriaceae|g__Bifidobacterium|s__Bifidobacterium_pseudocatenulatum	gnl|X|Human_meta_1_athena_5861	13779	14558	780	99.49
H1	d__Bacteria|p__Firmicutes|c__Erysipelotrichia|o__Erysipelotrichales|f__Erysipelotrichaceae	gnl|X|Human_meta_1_athena_5445	304610	326964	d__Bacteria|p__Firmicutes|c__Clostridia|o__Clostridiales|f__Lachnospiraceae	gnl|X|Human_meta_1_athena_5319	25493	3152	22356	99.79
H1	d__Bacteria|p__Firmicutes|c__Erysipelotrichia|o__Erysipelotrichales|f__Erysipelotrichaceae	gnl|X|Human_meta_1_athena_5445	293977	304624	d__Bacteria|p__Firmicutes|c__Clostridia|o__Clostridiales|f__Lachnospiraceae	gnl|X|Human_meta_1_athena_5319	36022	25376	10648	99.92
H1	d__Bacteria|p__Firmicutes|c__Erysipelotrichia|o__Erysipelotrichales|f__Erysipelotrichaceae	gnl|X|Human_meta_1_athena_5445	97848	99717	d__Bacteria|p__Firmicutes|c__Clostridia|o__Clostridiales|f__Lachnospiraceae|g__Anaerostipes|s__Anaerostipes_hadrus	gnl|X|Human_meta_1_athena_5404	158829	160698	1870	100
H1	d__Bacteria|p__Firmicutes|c__Erysipelotrichia|o__Erysipelotrichales|f__Erysipelotrichaceae	gnl|X|Human_meta_1_athena_5445	97848	99717	d__Bacteria|p__Firmicutes|c__Clostridia|o__Clostridiales|f__Lachnospiraceae|g__Roseburia|s__Roseburia_hominis	gnl|X|Human_meta_1_athena_4924	647074	648943	1870	100
H1	d__Bacteria|p__Firmicutes|c__Erysipelotrichia|o__Erysipelotrichales|f__Erysipelotrichaceae	gnl|X|Human_meta_1_athena_5445	307	1963	d__Bacteria|p__Firmicutes|c__Clostridia|o__Clostridiales|f__Lachnospiraceae|g__Roseburia|s__Roseburia_hominis	gnl|X|Human_meta_1_athena_4924	565467	563811	1657	99.22
H1	d__Bacteria|p__Firmicutes|c__Erysipelotrichia|o__Erysipelotrichales|f__Erysipelotrichaceae	gnl|X|Human_meta_1_athena_5445	308	1964	d__Bacteria|p__Firmicutes|c__Clostridia|o__Clostridiales|f__Lachnospiraceae|s__[Eubacterium]_rectale	gnl|X|Human_meta_1_athena_6468	204485	202829	1657	99.7
H1	d__Bacteria|p__Firmicutes|c__Erysipelotrichia|o__Erysipelotrichales|f__Erysipelotrichaceae	gnl|X|Human_meta_1_athena_5445	390	1964	d__Bacteria|p__Firmicutes|c__Clostridia|o__Clostridiales|f__Lachnospiraceae|s__[Eubacterium]_rectale	gnl|X|Human_meta_1_athena_6468	268152	266578	1575	99.62
H1	d__Bacteria|p__Firmicutes|c__Erysipelotrichia|o__Erysipelotrichales|f__Erysipelotrichaceae	gnl|X|Human_meta_1_athena_5445	308	1964	d__Bacteria|p__Firmicutes|c__Clostridia|o__Clostridiales|f__Lachnospiraceae|g__Lachnoclostridium|s__Lachnoclostridium_phocaeense	gnl|X|Human_meta_1_athena_9328	17451	15795	1657	99.28
H1	d__Bacteria|p__Firmicutes|c__Erysipelotrichia|o__Erysipelotrichales|f__Erysipelotrichaceae	gnl|X|Human_meta_1_athena_5445	308	1964	d__Bacteria|p__Firmicutes|c__Clostridia|o__Clostridiales|f__Clostridiaceae|g__Clostridium|s__Clostridium_sp._SY8519	gnl|X|Human_meta_1_athena_2	978608	980264	1657	99.22
H1	d__Bacteria|p__Firmicutes|c__Erysipelotrichia|o__Erysipelotrichales|f__Erysipelotrichaceae	gnl|X|Human_meta_1_athena_5445	307	1965	d__Bacteria|p__Firmicutes|c__Clostridia|o__Clostridiales|f__Lachnospiraceae|s__[Eubacterium]_rectale	gnl|X|Human_meta_1_athena_8626	520131	521789	1659	99.04
H1	d__Bacteria|p__Firmicutes|c__Erysipelotrichia|o__Erysipelotrichales|f__Erysipelotrichaceae	gnl|X|Human_meta_1_athena_5445	309	1963	d__Bacteria|p__Firmicutes|c__Clostridia|o__Clostridiales|f__Lachnospiraceae|g__Lachnoclostridium|s__Lachnoclostridium_phocaeense	gnl|X|Human_meta_1_athena_9735	104998	106652	1655	99.03
H1	d__Bacteria|p__Bacteroidetes|c__Bacteroidia|o__Bacteroidales|f__Bacteroidaceae|g__Bacteroides|s__Bacteroides_vulgatus	gnl|X|Human_meta_1_athena_5454	11167	11904	d__Bacteria|p__Bacteroidetes|c__Bacteroidia|o__Bacteroidales|f__Bacteroidaceae|g__Bacteroides|s__Bacteroides_ovatus	gnl|X|Human_meta_1_athena_4621	1498	2235	738	100
H1	d__Bacteria|p__Bacteroidetes|c__Bacteroidia|o__Bacteroidales|f__Bacteroidaceae|g__Bacteroides|s__Bacteroides_vulgatus	gnl|X|Human_meta_1_athena_5454	11168	11904	d__Bacteria|p__Bacteroidetes|c__Bacteroidia|o__Bacteroidales|f__Bacteroidaceae|g__Bacteroides|s__Bacteroides_ovatus	gnl|X|Human_meta_1_athena_4621	128226	127490	737	100
H1	d__Bacteria|p__Bacteroidetes|c__Bacteroidia|o__Bacteroidales|f__Bacteroidaceae|g__Bacteroides|s__Bacteroides_vulgatus	gnl|X|Human_meta_1_athena_5454	11168	11904	d__Bacteria|p__Bacteroidetes|c__Bacteroidia|o__Bacteroidales|f__Prevotellaceae|g__Prevotella|s__Prevotella_melaninogenica	gnl|X|Human_meta_1_athena_12509	28512	27776	737	100
H1	d__Bacteria|p__Bacteroidetes|c__Bacteroidia|o__Bacteroidales|f__Bacteroidaceae|g__Bacteroides|s__Bacteroides_vulgatus	gnl|X|Human_meta_1_athena_5454	11168	11904	d__Bacteria|p__Bacteroidetes|c__Bacteroidia|o__Bacteroidales|f__Prevotellaceae|g__Prevotella|s__Prevotella_melaninogenica	gnl|X|Human_meta_1_athena_9863	10073	9337	737	100
H1	d__Bacteria|p__Bacteroidetes|c__Bacteroidia|o__Bacteroidales|f__Bacteroidaceae|g__Bacteroides|s__Bacteroides_vulgatus	gnl|X|Human_meta_1_athena_5454	11160	11904	d__Bacteria|p__Bacteroidetes|c__Bacteroidia|o__Bacteroidales|f__Prevotellaceae|g__Prevotella|s__Prevotella_melaninogenica	gnl|X|Human_meta_1_athena_9701	33604	34348	745	99.73
H1	d__Bacteria|p__Bacteroidetes|c__Bacteroidia|o__Bacteroidales|f__Bacteroidaceae|g__Bacteroides|s__Bacteroides_vulgatus	gnl|X|Human_meta_1_athena_5454	11168	11904	d__Bacteria|p__Bacteroidetes|c__Bacteroidia|o__Bacteroidales|f__Bacteroidaceae|g__Bacteroides|s__Bacteroides_cellulosilyticus	gnl|X|Human_meta_1_athena_7727	161226	161962	737	100
H1	d__Bacteria|p__Bacteroidetes|c__Bacteroidia|o__Bacteroidales|f__Bacteroidaceae|g__Bacteroides|s__Bacteroides_vulgatus	gnl|X|Human_meta_1_athena_5454	11168	11904	d__Bacteria|p__Bacteroidetes|c__Bacteroidia|o__Bacteroidales|f__Rikenellaceae|g__Alistipes|s__Alistipes_finegoldii	gnl|X|Human_meta_1_athena_5660	142221	142957	737	100
H1	d__Bacteria|p__Bacteroidetes|c__Bacteroidia|o__Bacteroidales|f__Bacteroidaceae|g__Bacteroides|s__Bacteroides_vulgatus	gnl|X|Human_meta_1_athena_5454	11169	11904	d__Bacteria|p__Bacteroidetes|c__Bacteroidia|o__Bacteroidales|f__Rikenellaceae|g__Alistipes|s__Alistipes_finegoldii	gnl|X|Human_meta_1_athena_5660	54523	53788	736	100
H1	d__Bacteria|p__Bacteroidetes|c__Bacteroidia|o__Bacteroidales|f__Bacteroidaceae|g__Bacteroides|s__Bacteroides_vulgatus	gnl|X|Human_meta_1_athena_5454	11169	11904	d__Bacteria|p__Bacteroidetes|c__Bacteroidia|o__Bacteroidales|f__Rikenellaceae|g__Alistipes|s__Alistipes_finegoldii	gnl|X|Human_meta_1_athena_5660	456647	455912	736	100
H1	d__Bacteria|p__Bacteroidetes|c__Bacteroidia|o__Bacteroidales|f__Bacteroidaceae|g__Bacteroides|s__Bacteroides_vulgatus	gnl|X|Human_meta_1_athena_5454	11169	11904	d__Bacteria|p__Bacteroidetes|c__Bacteroidia|o__Bacteroidales|f__Bacteroidaceae|g__Bacteroides|s__Bacteroides_ovatus	gnl|X|Human_meta_1_athena_13022	110134	109399	736	100
H1	d__Bacteria|p__Bacteroidetes|c__Bacteroidia|o__Bacteroidales|f__Bacteroidaceae|g__Bacteroides|s__Bacteroides_vulgatus	gnl|X|Human_meta_1_athena_5454	11169	11904	d__Bacteria|p__Bacteroidetes|c__Bacteroidia|o__Bacteroidales|f__Bacteroidaceae|g__Bacteroides|s__Bacteroides_salanitronis	gnl|X|Human_meta_1_athena_12992	7806	7071	736	100
H1	d__Bacteria|p__Bacteroidetes|c__Bacteroidia|o__Bacteroidales|f__Bacteroidaceae|g__Bacteroides|s__Bacteroides_vulgatus	gnl|X|Human_meta_1_athena_5454	11169	11904	d__Bacteria|p__Bacteroidetes|c__Bacteroidia|o__Bacteroidales|f__Rikenellaceae|g__Alistipes|s__Alistipes_shahii	gnl|X|Human_meta_1_athena_9575	13898	13163	736	100
H1	d__Bacteria|p__Bacteroidetes|c__Bacteroidia|o__Bacteroidales|f__Bacteroidaceae|g__Bacteroides|s__Bacteroides_vulgatus	gnl|X|Human_meta_1_athena_5454	11169	11904	d__Bacteria|p__Bacteroidetes|c__Bacteroidia|o__Bacteroidales|f__Bacteroidaceae|g__Bacteroides|s__Bacteroides_ovatus	gnl|X|Human_meta_1_athena_8839	74488	73753	736	100
H1	d__Bacteria|p__Bacteroidetes|c__Bacteroidia|o__Bacteroidales|f__Bacteroidaceae|g__Bacteroides|s__Bacteroides_vulgatus	gnl|X|Human_meta_1_athena_5454	11169	11904	d__Bacteria|p__Bacteroidetes|c__Bacteroidia|o__Bacteroidales|f__Rikenellaceae|g__Alistipes|s__Alistipes_shahii	gnl|X|Human_meta_1_athena_4963	187001	186266	736	100
H1	d__Bacteria|p__Bacteroidetes|c__Bacteroidia|o__Bacteroidales|f__Bacteroidaceae|g__Bacteroides|s__Bacteroides_vulgatus	gnl|X|Human_meta_1_athena_5454	11170	11904	d__Bacteria|p__Bacteroidetes|c__Bacteroidia|o__Bacteroidales|f__Rikenellaceae|g__Alistipes|s__Alistipes_shahii	gnl|X|Human_meta_1_athena_9240	173608	172874	735	100
H1	d__Bacteria|p__Bacteroidetes|c__Bacteroidia|o__Bacteroidales|f__Bacteroidaceae|g__Bacteroides|s__Bacteroides_vulgatus	gnl|X|Human_meta_1_athena_5454	11170	11904	d__Bacteria|p__Bacteroidetes|c__Bacteroidia|o__Bacteroidales|f__Bacteroidaceae|g__Bacteroides|s__Bacteroides_caecimuris	gnl|X|Human_meta_1_athena_8721	25142	25876	735	100
H1	d__Bacteria|p__Bacteroidetes|c__Bacteroidia|o__Bacteroidales|f__Bacteroidaceae|g__Bacteroides|s__Bacteroides_vulgatus	gnl|X|Human_meta_1_athena_5454	11170	11904	d__Bacteria|p__Bacteroidetes|c__Bacteroidia|o__Bacteroidales|f__Bacteroidaceae|g__Bacteroides|s__Bacteroides_ovatus	gnl|X|Human_meta_1_athena_6424	58043	57309	735	100
H1	d__Bacteria|p__Bacteroidetes|c__Bacteroidia|o__Bacteroidales|f__Bacteroidaceae|g__Bacteroides|s__Bacteroides_vulgatus	gnl|X|Human_meta_1_athena_5454	11170	11904	d__Bacteria|p__Bacteroidetes|c__Bacteroidia|o__Bacteroidales|f__Bacteroidaceae|g__Bacteroides|s__Bacteroides_ovatus	gnl|X|Human_meta_1_athena_5622	87963	87229	735	100
H1	d__Bacteria|p__Bacteroidetes|c__Bacteroidia|o__Bacteroidales|f__Bacteroidaceae|g__Bacteroides|s__Bacteroides_vulgatus	gnl|X|Human_meta_1_athena_5454	11170	11904	d__Bacteria|p__Bacteroidetes|c__Bacteroidia|o__Bacteroidales|f__Rikenellaceae|g__Alistipes|s__Alistipes_shahii	gnl|X|Human_meta_1_athena_5011	68392	69126	735	100
H1	d__Bacteria|p__Bacteroidetes|c__Bacteroidia|o__Bacteroidales|f__Bacteroidaceae|g__Bacteroides|s__Bacteroides_vulgatus	gnl|X|Human_meta_1_athena_5454	11170	11904	d__Bacteria|p__Bacteroidetes|c__Bacteroidia|o__Bacteroidales|f__Rikenellaceae|g__Alistipes|s__Alistipes_shahii	gnl|X|Human_meta_1_athena_5011	199159	198425	735	100
H1	d__Bacteria|p__Bacteroidetes|c__Bacteroidia|o__Bacteroidales|f__Bacteroidaceae|g__Bacteroides|s__Bacteroides_vulgatus	gnl|X|Human_meta_1_athena_5454	11170	11904	d__Bacteria|p__Bacteroidetes|c__Bacteroidia|o__Bacteroidales|f__Rikenellaceae|g__Alistipes|s__Alistipes_shahii	gnl|X|Human_meta_1_athena_5011	227636	226902	735	100
H1	d__Bacteria|p__Bacteroidetes|c__Bacteroidia|o__Bacteroidales|f__Bacteroidaceae|g__Bacteroides|s__Bacteroides_vulgatus	gnl|X|Human_meta_1_athena_5454	11170	11904	d__Bacteria|p__Bacteroidetes|c__Bacteroidia|o__Bacteroidales|f__Rikenellaceae|g__Alistipes|s__Alistipes_shahii	gnl|X|Human_meta_1_athena_5011	406278	405544	735	100
H1	d__Bacteria|p__Bacteroidetes|c__Bacteroidia|o__Bacteroidales|f__Bacteroidaceae|g__Bacteroides|s__Bacteroides_cellulosilyticus	gnl|X|Human_meta_1_athena_5456	11838	12367	d__Bacteria|p__Bacteroidetes|c__Bacteroidia|o__Bacteroidales|f__Bacteroidaceae|g__Bacteroides|s__Bacteroides_thetaiotaomicron	gnl|X|Human_meta_1_athena_6975	6306	5776	531	99.81
H1	d__Bacteria|p__Actinobacteria|c__Coriobacteriia|o__Coriobacteriales|f__Atopobiaceae|g__Libanicoccus|s__Libanicoccus_massiliensis	gnl|X|Human_meta_1_athena_5480	43905	44814	d__Bacteria|p__Actinobacteria|c__Coriobacteriia|o__Eggerthellales|f__Eggerthellaceae|g__Gordonibacter|s__Gordonibacter_pamelaeae	gnl|X|Human_meta_1_athena_4981	53578	54487	910	99.89
H1	d__Bacteria|p__Bacteroidetes|c__Bacteroidia|o__Bacteroidales|f__Bacteroidaceae|g__Bacteroides|s__Bacteroides_ovatus	gnl|X|Human_meta_1_athena_5497	1	5099	d__Bacteria|p__Bacteroidetes|c__Bacteroidia|o__Bacteroidales|f__Bacteroidaceae|g__Bacteroides|s__Bacteroides_caecimuris	gnl|X|Human_meta_1_athena_5354	5099	1	5099	100
H1	d__Bacteria|p__Firmicutes|c__Clostridia|o__Clostridiales|f__Lachnospiraceae|s__[Eubacterium]_rectale	gnl|X|Human_meta_1_athena_5507	505522	514253	d__Bacteria|p__Actinobacteria|c__Actinobacteria|o__Bifidobacteriales|f__Bifidobacteriaceae|g__Bifidobacterium|s__Bifidobacterium_longum	gnl|X|Human_meta_1_athena_10271	41914	33183	8732	99.95
H1	d__Bacteria|p__Firmicutes|c__Clostridia|o__Clostridiales|f__Lachnospiraceae|s__[Eubacterium]_rectale	gnl|X|Human_meta_1_athena_5507	505778	514259	d__Bacteria|p__Firmicutes|c__Clostridia|o__Clostridiales|f__Lachnospiraceae|g__Roseburia|s__Roseburia_hominis	gnl|X|Human_meta_1_athena_4924	92578	84097	8482	99.94
H1	d__Bacteria|p__Firmicutes|c__Clostridia|o__Clostridiales|f__Lachnospiraceae|s__[Eubacterium]_rectale	gnl|X|Human_meta_1_athena_5507	505528	511572	d__Bacteria|p__Actinobacteria|c__Actinobacteria|o__Bifidobacteriales|f__Bifidobacteriaceae|g__Bifidobacterium|s__Bifidobacterium_longum	gnl|X|Human_meta_1_athena_4405	99135	105179	6045	99.95
H1	d__Bacteria|p__Firmicutes|c__Clostridia|o__Clostridiales|f__Lachnospiraceae|s__[Eubacterium]_rectale	gnl|X|Human_meta_1_athena_5507	505507	510154	d__Bacteria|p__Actinobacteria|c__Actinobacteria|o__Bifidobacteriales|f__Bifidobacteriaceae|g__Bifidobacterium|s__Bifidobacterium_longum	gnl|X|Human_meta_1_athena_6365	7491	12138	4648	99.87
H1	d__Bacteria|p__Firmicutes|c__Clostridia|o__Clostridiales|f__Lachnospiraceae|s__[Eubacterium]_rectale	gnl|X|Human_meta_1_athena_5507	1079	5480	d__Bacteria|p__Firmicutes|c__Clostridia|o__Clostridiales|f__Lachnospiraceae|g__Anaerostipes|s__Anaerostipes_hadrus	gnl|X|Human_meta_1_athena_6098	11592	7191	4402	99.98
H1	d__Bacteria|p__Firmicutes|c__Clostridia|o__Clostridiales|f__Lachnospiraceae|s__[Eubacterium]_rectale	gnl|X|Human_meta_1_athena_5507	505330	509639	d__Bacteria|p__Firmicutes|c__Clostridia|o__Clostridiales|f__Lachnospiraceae|g__Roseburia|s__Roseburia_hominis	gnl|X|Human_meta_1_athena_6204	64819	69128	4310	99.1
H1	d__Bacteria|p__Firmicutes|c__Clostridia|o__Clostridiales|f__Lachnospiraceae|s__[Eubacterium]_rectale	gnl|X|Human_meta_1_athena_5507	505487	507908	d__Bacteria|p__Actinobacteria|c__Actinobacteria|o__Bifidobacteriales|f__Bifidobacteriaceae|g__Bifidobacterium|s__Bifidobacterium_longum	gnl|X|Human_meta_1_athena_12214	99815	102236	2422	99.71
H1	d__Bacteria|p__Firmicutes|c__Clostridia|o__Clostridiales|f__Lachnospiraceae|s__[Eubacterium]_rectale	gnl|X|Human_meta_1_athena_5507	513009	514261	d__Bacteria|p__Firmicutes|c__Clostridia|o__Clostridiales|f__Ruminococcaceae|g__Ruminococcus|s__Ruminococcus_champanellensis	gnl|X|Human_meta_1_athena_13061	148865	147613	1253	100
H1	d__Bacteria|p__Firmicutes|c__Clostridia|o__Clostridiales|f__Lachnospiraceae|s__[Eubacterium]_rectale	gnl|X|Human_meta_1_athena_5507	9138	10324	d__Bacteria|p__Firmicutes|c__Clostridia|o__Clostridiales|f__Eubacteriaceae|g__Eubacterium|s__[Eubacterium]_eligens	gnl|X|Human_meta_1_athena_10094	14019	15205	1187	99.58
H1	d__Bacteria|p__Bacteroidetes|c__Bacteroidia|o__Bacteroidales|f__Bacteroidaceae|g__Bacteroides|s__Bacteroides_thetaiotaomicron	gnl|X|Human_meta_1_athena_5508	238808	247255	d__Bacteria|p__Bacteroidetes|c__Bacteroidia|o__Bacteroidales|f__Tannerellaceae|g__Parabacteroides|s__Parabacteroides_distasonis	gnl|X|Human_meta_1_athena_5821	30961	39408	8448	99.99
H1	d__Bacteria|p__Bacteroidetes|c__Bacteroidia|o__Bacteroidales|f__Bacteroidaceae|g__Bacteroides|s__Bacteroides_thetaiotaomicron	gnl|X|Human_meta_1_athena_5508	238808	247255	d__Bacteria|p__Bacteroidetes|c__Bacteroidia|o__Bacteroidales|f__Rikenellaceae|g__Alistipes|s__Alistipes_shahii	gnl|X|Human_meta_1_athena_3142	941815	933368	8448	99.99
H1	d__Bacteria|p__Bacteroidetes|c__Bacteroidia|o__Bacteroidales|f__Bacteroidaceae|g__Bacteroides|s__Bacteroides_thetaiotaomicron	gnl|X|Human_meta_1_athena_5508	238808	247255	d__Bacteria|p__Bacteroidetes|c__Bacteroidia|o__Bacteroidales|f__Bacteroidaceae|g__Bacteroides|s__Bacteroides_coprosuis	gnl|X|Human_meta_1_athena_4112	51516	59963	8448	99.98
H1	d__Bacteria|p__Bacteroidetes|c__Bacteroidia|o__Bacteroidales|f__Bacteroidaceae|g__Bacteroides|s__Bacteroides_thetaiotaomicron	gnl|X|Human_meta_1_athena_5508	239553	247255	d__Bacteria|p__Bacteroidetes|c__Bacteroidia|o__Bacteroidales|f__Rikenellaceae|g__Alistipes|s__Alistipes_finegoldii	gnl|X|Human_meta_1_athena_5660	519380	511678	7703	99.96
H1	d__Bacteria|p__Bacteroidetes|c__Bacteroidia|o__Bacteroidales|f__Bacteroidaceae|g__Bacteroides|s__Bacteroides_thetaiotaomicron	gnl|X|Human_meta_1_athena_5508	66705	71248	d__Bacteria|p__Bacteroidetes|c__Bacteroidia|o__Bacteroidales|f__Bacteroidaceae|g__Bacteroides|s__Bacteroides_ovatus	gnl|X|Human_meta_1_athena_4508	29280	24738	4544	99.27
H1	d__Bacteria|p__Bacteroidetes|c__Bacteroidia|o__Bacteroidales|f__Bacteroidaceae|g__Bacteroides|s__Bacteroides_thetaiotaomicron	gnl|X|Human_meta_1_athena_5508	71302	72245	d__Bacteria|p__Bacteroidetes|c__Bacteroidia|o__Bacteroidales|f__Bacteroidaceae|g__Bacteroides|s__Bacteroides_ovatus	gnl|X|Human_meta_1_athena_4508	24684	23741	944	99.05
H1	d__Bacteria|p__Firmicutes|c__Clostridia|o__Clostridiales|f__Ruminococcaceae|s__Ruminococcaceae_bacterium_CPB6	gnl|X|Human_meta_1_athena_5518	1	1610	d__Bacteria|p__Firmicutes|c__Clostridia|o__Clostridiales|f__Ruminococcaceae|g__Ruminococcus|s__Ruminococcus_champanellensis	gnl|X|Human_meta_1_athena_11476	28708	30317	1610	99.81
H1	d__Bacteria|p__Firmicutes|c__Clostridia|o__Clostridiales|f__Ruminococcaceae|s__Ruminococcaceae_bacterium_CPB6	gnl|X|Human_meta_1_athena_5518	1	1610	d__Bacteria|p__Firmicutes|c__Clostridia|o__Clostridiales|f__Ruminococcaceae|g__Ruminococcus|s__Ruminococcus_champanellensis	gnl|X|Human_meta_1_athena_11176	16558	18166	1610	99.88
H1	d__Bacteria|p__Firmicutes|c__Clostridia|o__Clostridiales|f__Ruminococcaceae|s__Ruminococcaceae_bacterium_CPB6	gnl|X|Human_meta_1_athena_5518	146	1610	d__Bacteria|p__Firmicutes|c__Clostridia|o__Clostridiales|f__Eubacteriaceae|g__Eubacterium|s__[Eubacterium]_eligens	gnl|X|Human_meta_1_athena_8060	69189	67725	1465	99.8
H1	d__Bacteria|p__Firmicutes|c__Clostridia|o__Clostridiales|f__Ruminococcaceae|s__Ruminococcaceae_bacterium_CPB6	gnl|X|Human_meta_1_athena_5518	9777	11080	d__Bacteria|p__Firmicutes|c__Clostridia|o__Clostridiales|f__Lachnospiraceae|g__Roseburia|s__Roseburia_hominis	gnl|X|Human_meta_1_athena_4732	67140	68443	1304	99.92
H1	d__Bacteria|p__Firmicutes|c__Clostridia|o__Clostridiales|f__Ruminococcaceae|s__Ruminococcaceae_bacterium_CPB6	gnl|X|Human_meta_1_athena_5518	9779	11076	d__Bacteria|p__Firmicutes|c__Clostridia|o__Clostridiales|f__Lachnospiraceae|g__Anaerostipes|s__Anaerostipes_hadrus	gnl|X|Human_meta_1_athena_8615	16940	18237	1298	100
H1	d__Bacteria|p__Firmicutes|c__Clostridia|o__Clostridiales|f__Ruminococcaceae|s__Ruminococcaceae_bacterium_CPB6	gnl|X|Human_meta_1_athena_5518	9779	11075	d__Bacteria|p__Actinobacteria|c__Actinobacteria|o__Corynebacteriales	gnl|X|Human_meta_1_athena_13134	22498	23794	1297	100
H1	d__Bacteria|p__Proteobacteria|c__Epsilonproteobacteria|o__Campylobacterales|f__Campylobacteraceae|g__Campylobacter|s__Campylobacter_jejuni	gnl|X|Human_meta_1_athena_5520	853	1793	d__Bacteria|p__Firmicutes|c__Bacilli|o__Lactobacillales|f__Streptococcaceae|g__Streptococcus|s__Streptococcus_pyogenes	gnl|X|Human_meta_1_athena_7290	1549	2488	941	99.79
H1	d__Bacteria|p__Proteobacteria|c__Epsilonproteobacteria|o__Campylobacterales|f__Campylobacteraceae|g__Campylobacter|s__Campylobacter_jejuni	gnl|X|Human_meta_1_athena_5520	1	803	d__Bacteria|p__Firmicutes|c__Bacilli|o__Lactobacillales|f__Streptococcaceae|g__Streptococcus|s__Streptococcus_pyogenes	gnl|X|Human_meta_1_athena_7290	697	1499	803	100
H1	d__Bacteria|p__Firmicutes|c__Clostridia|o__Clostridiales|g__Flavonifractor|s__Flavonifractor_plautii	gnl|X|Human_meta_1_athena_5522	1	885	d__Bacteria|p__Proteobacteria|c__Deltaproteobacteria|o__Desulfovibrionales|f__Desulfovibrionaceae|g__Pseudodesulfovibrio|s__Pseudodesulfovibrio_indicus	gnl|X|Human_meta_1_athena_230	12393	13277	885	99.89
H1	d__Bacteria|p__Acidobacteria|c__Blastocatellia|g__Chloracidobacterium|s__Chloracidobacterium_thermophilum	gnl|X|Human_meta_1_athena_5529	48529	49698	d__Bacteria|p__Firmicutes|c__Clostridia|o__Clostridiales|f__Ruminococcaceae|g__Ruminococcus|s__Ruminococcus_champanellensis	gnl|X|Human_meta_1_athena_8960	14398	13229	1170	100
H1	d__Bacteria|p__Acidobacteria|c__Blastocatellia|g__Chloracidobacterium|s__Chloracidobacterium_thermophilum	gnl|X|Human_meta_1_athena_5529	48529	49696	d__Bacteria|p__Firmicutes|c__Clostridia|o__Clostridiales|f__Ruminococcaceae|g__Ruminococcus|s__Ruminococcus_champanellensis	gnl|X|Human_meta_1_athena_8960	127448	126281	1168	100
H1	d__Bacteria|p__Acidobacteria|c__Blastocatellia|g__Chloracidobacterium|s__Chloracidobacterium_thermophilum	gnl|X|Human_meta_1_athena_5529	48529	49696	d__Bacteria|p__Firmicutes|c__Clostridia|o__Clostridiales|f__Ruminococcaceae	gnl|X|Human_meta_1_athena_12877	20602	21769	1168	100
H1	d__Bacteria|p__Acidobacteria|c__Blastocatellia|g__Chloracidobacterium|s__Chloracidobacterium_thermophilum	gnl|X|Human_meta_1_athena_5529	48529	49696	d__Bacteria|p__Firmicutes|c__Clostridia|o__Clostridiales|f__Ruminococcaceae|g__Ruminococcus|s__Ruminococcus_champanellensis	gnl|X|Human_meta_1_athena_10528	880	2047	1168	100
H1	d__Bacteria|p__Acidobacteria|c__Blastocatellia|g__Chloracidobacterium|s__Chloracidobacterium_thermophilum	gnl|X|Human_meta_1_athena_5529	48529	49696	d__Bacteria|p__Firmicutes|c__Bacilli|o__Lactobacillales|f__Enterococcaceae|g__Enterococcus|s__Enterococcus_faecium	gnl|X|Human_meta_1_athena_7993	13984	15151	1168	100
H1	d__Bacteria|p__Acidobacteria|c__Blastocatellia|g__Chloracidobacterium|s__Chloracidobacterium_thermophilum	gnl|X|Human_meta_1_athena_5529	48529	49696	d__Bacteria|p__Firmicutes|c__Clostridia|o__Clostridiales|f__Ruminococcaceae|g__Ruminococcus	gnl|X|Human_meta_1_athena_7950	333122	334289	1168	100
H1	d__Bacteria|p__Acidobacteria|c__Blastocatellia|g__Chloracidobacterium|s__Chloracidobacterium_thermophilum	gnl|X|Human_meta_1_athena_5529	48529	49698	d__Bacteria|p__Firmicutes|c__Clostridia|o__Clostridiales|f__Ruminococcaceae|g__Ruminococcus	gnl|X|Human_meta_1_athena_7950	98937	100106	1170	99.91
H1	d__Bacteria|p__Acidobacteria|c__Blastocatellia|g__Chloracidobacterium|s__Chloracidobacterium_thermophilum	gnl|X|Human_meta_1_athena_5529	48529	49696	d__Bacteria|p__Firmicutes|c__Clostridia|o__Clostridiales|f__Ruminococcaceae|g__Ruminococcus	gnl|X|Human_meta_1_athena_7950	143868	145035	1168	99.06
H1	d__Bacteria|p__Acidobacteria|c__Blastocatellia|g__Chloracidobacterium|s__Chloracidobacterium_thermophilum	gnl|X|Human_meta_1_athena_5529	48524	49699	d__Bacteria|p__Firmicutes|c__Bacilli|o__Lactobacillales|f__Enterococcaceae|g__Enterococcus|s__Enterococcus_faecium	gnl|X|Human_meta_1_athena_6565	106995	108170	1176	99.83
H1	d__Bacteria|p__Acidobacteria|c__Blastocatellia|g__Chloracidobacterium|s__Chloracidobacterium_thermophilum	gnl|X|Human_meta_1_athena_5529	48565	49644	d__Bacteria|p__Firmicutes|c__Bacilli|o__Lactobacillales|f__Enterococcaceae|g__Enterococcus|s__Enterococcus_faecium	gnl|X|Human_meta_1_athena_6565	170969	172048	1080	99.17
H1	d__Bacteria|p__Proteobacteria|c__Epsilonproteobacteria|o__Campylobacterales|f__Campylobacteraceae|g__Campylobacter|s__Campylobacter_coli	gnl|X|Human_meta_1_athena_5530	1	1825	d__Bacteria|p__Firmicutes|c__Clostridia|o__Clostridiales|g__Intestinimonas|s__Intestinimonas_butyriciproducens	gnl|X|Human_meta_1_athena_10861	23052	21228	1825	100
H1	d__Bacteria|p__Bacteroidetes|c__Bacteroidia|o__Bacteroidales|f__Bacteroidaceae|g__Bacteroides|s__Bacteroides_ovatus	gnl|X|Human_meta_1_athena_5551	25695	28769	d__Bacteria|p__Bacteroidetes|c__Bacteroidia|o__Bacteroidales|f__Bacteroidaceae|g__Bacteroides|s__Bacteroides_caecimuris	gnl|X|Human_meta_1_athena_13206	29664	32738	3075	99.51
H1	d__Bacteria|p__Bacteroidetes|c__Bacteroidia|o__Bacteroidales|f__Bacteroidaceae|g__Bacteroides|s__Bacteroides_ovatus	gnl|X|Human_meta_1_athena_5551	23903	25657	d__Bacteria|p__Bacteroidetes|c__Bacteroidia|o__Bacteroidales|f__Bacteroidaceae|g__Bacteroides|s__Bacteroides_caecimuris	gnl|X|Human_meta_1_athena_13206	27870	29626	1757	99.37
H1	d__Bacteria|p__Bacteroidetes|c__Bacteroidia|o__Bacteroidales|f__Bacteroidaceae|g__Bacteroides|s__Bacteroides_ovatus	gnl|X|Human_meta_1_athena_5551	90482	91673	d__Bacteria|p__Bacteroidetes|c__Bacteroidia|o__Bacteroidales|f__Bacteroidaceae|g__Bacteroides|s__Bacteroides_caecimuris	gnl|X|Human_meta_1_athena_4640	2042	3233	1192	100
H1	d__Bacteria|p__Bacteroidetes|c__Bacteroidia|o__Bacteroidales|f__Bacteroidaceae|g__Bacteroides|s__Bacteroides_caecimuris	gnl|X|Human_meta_1_athena_5560	143558	150086	d__Bacteria|p__Bacteroidetes|c__Bacteroidia|o__Bacteroidales|f__Bacteroidaceae|g__Bacteroides|s__Bacteroides_ovatus	gnl|X|Human_meta_1_athena_10851	3586	10112	6530	99.69
H1	d__Bacteria|p__Bacteroidetes|c__Bacteroidia|o__Bacteroidales|f__Bacteroidaceae|g__Bacteroides|s__Bacteroides_caecimuris	gnl|X|Human_meta_1_athena_5560	139880	141489	d__Bacteria|p__Bacteroidetes|c__Bacteroidia|o__Bacteroidales|f__Bacteroidaceae|g__Bacteroides|s__Bacteroides_ovatus	gnl|X|Human_meta_1_athena_10851	1	1610	1610	99.94
H1	d__Bacteria|p__Bacteroidetes|c__Bacteroidia|o__Bacteroidales|f__Bacteroidaceae|g__Bacteroides|s__Bacteroides_caecimuris	gnl|X|Human_meta_1_athena_5560	157077	157910	d__Bacteria|p__Bacteroidetes|c__Bacteroidia|o__Bacteroidales|f__Bacteroidaceae|g__Bacteroides|s__Bacteroides_ovatus	gnl|X|Human_meta_1_athena_10851	17087	17918	834	99.04
H1	d__Bacteria|p__Bacteroidetes|c__Bacteroidia|o__Bacteroidales|f__Bacteroidaceae|g__Bacteroides|s__Bacteroides_caecimuris	gnl|X|Human_meta_1_athena_5560	70491	72055	d__Bacteria|p__Bacteroidetes|c__Bacteroidia|o__Bacteroidales|f__Bacteroidaceae|g__Bacteroides|s__Bacteroides_ovatus	gnl|X|Human_meta_1_athena_5878	73999	75563	1565	99.94
H1	d__Bacteria|p__Bacteroidetes|c__Bacteroidia|o__Bacteroidales|f__Bacteroidaceae|g__Bacteroides|s__Bacteroides_caecimuris	gnl|X|Human_meta_1_athena_5560	70490	72055	d__Bacteria|p__Bacteroidetes|c__Bacteroidia|o__Bacteroidales|f__Bacteroidaceae|g__Bacteroides|s__Bacteroides_ovatus	gnl|X|Human_meta_1_athena_13249	17647	19212	1566	99.87
H1	d__Bacteria|p__Bacteroidetes|c__Bacteroidia|o__Bacteroidales|f__Bacteroidaceae|g__Bacteroides|s__Bacteroides_caecimuris	gnl|X|Human_meta_1_athena_5560	70491	72055	d__Bacteria|p__Bacteroidetes|c__Bacteroidia|o__Bacteroidales|f__Bacteroidaceae|g__Bacteroides|s__Bacteroides_ovatus	gnl|X|Human_meta_1_athena_6185	80481	78917	1565	99.87
H1	d__Bacteria|p__Bacteroidetes|c__Bacteroidia|o__Bacteroidales|f__Bacteroidaceae|g__Bacteroides|s__Bacteroides_caecimuris	gnl|X|Human_meta_1_athena_5560	70491	72055	d__Bacteria|p__Bacteroidetes|c__Bacteroidia|o__Bacteroidales|f__Bacteroidaceae|g__Bacteroides|s__Bacteroides_ovatus	gnl|X|Human_meta_1_athena_5293	68429	69993	1565	99.87
H1	d__Bacteria|p__Bacteroidetes|c__Bacteroidia|o__Bacteroidales|f__Bacteroidaceae|g__Bacteroides|s__Bacteroides_caecimuris	gnl|X|Human_meta_1_athena_5560	70493	72055	d__Bacteria|p__Bacteroidetes|c__Bacteroidia|o__Bacteroidales|f__Bacteroidaceae|g__Bacteroides|s__Bacteroides_ovatus	gnl|X|Human_meta_1_athena_5231	121987	123549	1563	99.87
H1	d__Bacteria|p__Bacteroidetes|c__Bacteroidia|o__Bacteroidales|f__Bacteroidaceae|g__Bacteroides|s__Bacteroides_caecimuris	gnl|X|Human_meta_1_athena_5560	70493	72055	d__Bacteria|p__Bacteroidetes|c__Bacteroidia|o__Bacteroidales|f__Bacteroidaceae|g__Bacteroides|s__Bacteroides_ovatus	gnl|X|Human_meta_1_athena_3675	106183	104621	1563	99.87
H1	d__Bacteria|p__Bacteroidetes|c__Bacteroidia|o__Bacteroidales|f__Bacteroidaceae|g__Bacteroides|s__Bacteroides_caecimuris	gnl|X|Human_meta_1_athena_5560	138384	139811	d__Bacteria|p__Bacteroidetes|c__Bacteroidia|o__Bacteroidales|f__Bacteroidaceae|g__Bacteroides|s__Bacteroides_vulgatus	gnl|X|Human_meta_1_athena_6457	211361	212788	1428	99.3
H1	d__Bacteria|p__Bacteroidetes|c__Bacteroidia|o__Bacteroidales|f__Bacteroidaceae|g__Bacteroides|s__Bacteroides_caecimuris	gnl|X|Human_meta_1_athena_5560	129369	129912	d__Bacteria|p__Bacteroidetes|c__Bacteroidia|o__Bacteroidales|f__Bacteroidaceae|g__Bacteroides|s__Bacteroides_ovatus	gnl|X|Human_meta_1_athena_7324	57855	58398	544	99.26
H1	d__Bacteria|p__Firmicutes|c__Clostridia|o__Clostridiales|g__Flavonifractor|s__Flavonifractor_plautii	gnl|X|Human_meta_1_athena_5571	18571	19265	d__Bacteria|p__Firmicutes|c__Clostridia|o__Clostridiales|f__Oscillospiraceae|g__Oscillibacter|s__Oscillibacter_valericigenes	gnl|X|Human_meta_1_athena_1231	1	695	695	99.86
H1	d__Bacteria|p__Firmicutes|c__Clostridia|o__Clostridiales|f__Lachnospiraceae|g__Lachnoclostridium|s__[Clostridium]_bolteae	gnl|X|Human_meta_1_athena_5585	9408	11329	d__Bacteria|p__Firmicutes|c__Clostridia|o__Clostridiales|f__Lachnospiraceae|g__Anaerostipes|s__Anaerostipes_hadrus	gnl|X|Human_meta_1_athena_7049	40489	38569	1922	99.95
H1	d__Bacteria|p__Firmicutes|c__Erysipelotrichia|o__Erysipelotrichales|f__Erysipelotrichaceae|g__Turicibacter|s__Turicibacter_sp._H121	gnl|X|Human_meta_1_athena_5601	245244	251014	d__Bacteria|p__Firmicutes|c__Clostridia|o__Clostridiales|f__Ruminococcaceae|g__Ruminococcus|s__Ruminococcus_bicirculans	gnl|X|Human_meta_1_athena_8171	436891	431120	5774	99.55
H1	d__Bacteria|p__Firmicutes|c__Erysipelotrichia|o__Erysipelotrichales|f__Erysipelotrichaceae|g__Turicibacter|s__Turicibacter_sp._H121	gnl|X|Human_meta_1_athena_5601	245563	249134	d__Bacteria|p__Firmicutes|c__Clostridia|o__Clostridiales|f__Ruminococcaceae|g__Ruminococcus|s__Ruminococcus_bicirculans	gnl|X|Human_meta_1_athena_8171	40395	43948	3572	99.27
H1	d__Bacteria|p__Firmicutes|c__Erysipelotrichia|o__Erysipelotrichales|f__Erysipelotrichaceae|g__Turicibacter|s__Turicibacter_sp._H121	gnl|X|Human_meta_1_athena_5601	245608	248976	d__Bacteria|p__Firmicutes|c__Clostridia|o__Clostridiales	gnl|X|Human_meta_1_athena_1931	50261	46892	3370	99.79
H1	d__Bacteria|p__Firmicutes|c__Erysipelotrichia|o__Erysipelotrichales|f__Erysipelotrichaceae|g__Turicibacter|s__Turicibacter_sp._H121	gnl|X|Human_meta_1_athena_5601	249272	250955	d__Bacteria|p__Firmicutes|c__Clostridia|o__Clostridiales	gnl|X|Human_meta_1_athena_1931	46551	44868	1684	99.52
H1	d__Bacteria|p__Firmicutes|c__Erysipelotrichia|o__Erysipelotrichales|f__Erysipelotrichaceae|g__Turicibacter|s__Turicibacter_sp._H121	gnl|X|Human_meta_1_athena_5601	420438	420997	d__Bacteria|p__Firmicutes|c__Clostridia|o__Clostridiales	gnl|X|Human_meta_1_athena_1931	290848	290289	560	99.64
H1	d__Bacteria|p__Firmicutes|c__Erysipelotrichia|o__Erysipelotrichales|f__Erysipelotrichaceae|g__Turicibacter|s__Turicibacter_sp._H121	gnl|X|Human_meta_1_athena_5601	245831	249166	d__Bacteria|p__Firmicutes|c__Clostridia|o__Clostridiales|f__Ruminococcaceae	gnl|X|Human_meta_1_athena_4087	248067	251401	3337	99.37
H1	d__Bacteria|p__Firmicutes|c__Erysipelotrichia|o__Erysipelotrichales|f__Erysipelotrichaceae|g__Turicibacter|s__Turicibacter_sp._H121	gnl|X|Human_meta_1_athena_5601	371250	372265	d__Bacteria|p__Firmicutes|c__Clostridia|o__Clostridiales|f__Ruminococcaceae	gnl|X|Human_meta_1_athena_4087	38435	37420	1016	100
H1	d__Bacteria|p__Firmicutes|c__Erysipelotrichia|o__Erysipelotrichales|f__Erysipelotrichaceae|g__Turicibacter|s__Turicibacter_sp._H121	gnl|X|Human_meta_1_athena_5601	371251	372265	d__Bacteria|p__Firmicutes|c__Clostridia|o__Clostridiales|f__Ruminococcaceae	gnl|X|Human_meta_1_athena_4087	1294	280	1015	100
H1	d__Bacteria|p__Firmicutes|c__Erysipelotrichia|o__Erysipelotrichales|f__Erysipelotrichaceae|g__Turicibacter|s__Turicibacter_sp._H121	gnl|X|Human_meta_1_athena_5601	197565	198579	d__Bacteria|p__Firmicutes|c__Clostridia|o__Clostridiales|f__Ruminococcaceae	gnl|X|Human_meta_1_athena_4087	281	1295	1015	100
H1	d__Bacteria|p__Firmicutes|c__Erysipelotrichia|o__Erysipelotrichales|f__Erysipelotrichaceae|g__Turicibacter|s__Turicibacter_sp._H121	gnl|X|Human_meta_1_athena_5601	197565	198578	d__Bacteria|p__Firmicutes|c__Clostridia|o__Clostridiales|f__Ruminococcaceae	gnl|X|Human_meta_1_athena_4087	37421	38434	1014	100
H1	d__Bacteria|p__Firmicutes|c__Clostridia|o__Clostridiales|f__Lachnospiraceae|s__[Eubacterium]_rectale	gnl|X|Human_meta_1_athena_5610	290964	296206	d__Bacteria|p__Firmicutes|c__Clostridia|o__Clostridiales|f__Eubacteriaceae|g__Eubacterium|s__[Eubacterium]_hallii	gnl|X|Human_meta_1_athena_10135	1	5243	5243	100
H1	d__Bacteria|p__Firmicutes|c__Clostridia|o__Clostridiales|f__Lachnospiraceae|s__[Eubacterium]_rectale	gnl|X|Human_meta_1_athena_5610	296258	300303	d__Bacteria|p__Firmicutes|c__Clostridia|o__Clostridiales|f__Eubacteriaceae|g__Eubacterium|s__[Eubacterium]_hallii	gnl|X|Human_meta_1_athena_10135	5295	9340	4046	99.56
H1	d__Bacteria|p__Firmicutes|c__Clostridia|o__Clostridiales|f__Lachnospiraceae|s__[Eubacterium]_rectale	gnl|X|Human_meta_1_athena_5610	290964	296206	d__Bacteria|p__Firmicutes|c__Clostridia|o__Clostridiales|f__Eubacteriaceae|g__Eubacterium|s__[Eubacterium]_hallii	gnl|X|Human_meta_1_athena_9891	1	5243	5243	100
H1	d__Bacteria|p__Firmicutes|c__Clostridia|o__Clostridiales|f__Lachnospiraceae|s__[Eubacterium]_rectale	gnl|X|Human_meta_1_athena_5610	296258	300303	d__Bacteria|p__Firmicutes|c__Clostridia|o__Clostridiales|f__Eubacteriaceae|g__Eubacterium|s__[Eubacterium]_hallii	gnl|X|Human_meta_1_athena_9891	5295	9340	4046	99.56
H1	d__Bacteria|p__Firmicutes|c__Clostridia|o__Clostridiales|f__Lachnospiraceae|s__[Eubacterium]_rectale	gnl|X|Human_meta_1_athena_5610	290964	296206	d__Bacteria|p__Firmicutes|c__Clostridia|o__Clostridiales|f__Lachnospiraceae|g__Roseburia|s__Roseburia_hominis	gnl|X|Human_meta_1_athena_4728	1	5243	5243	100
H1	d__Bacteria|p__Firmicutes|c__Clostridia|o__Clostridiales|f__Lachnospiraceae|s__[Eubacterium]_rectale	gnl|X|Human_meta_1_athena_5610	296258	300303	d__Bacteria|p__Firmicutes|c__Clostridia|o__Clostridiales|f__Lachnospiraceae|g__Roseburia|s__Roseburia_hominis	gnl|X|Human_meta_1_athena_4728	5295	9340	4046	99.56
H1	d__Bacteria|p__Firmicutes|c__Clostridia|o__Clostridiales|f__Lachnospiraceae|s__[Eubacterium]_rectale	gnl|X|Human_meta_1_athena_5610	443030	445429	d__Bacteria|p__Firmicutes|c__Clostridia|o__Clostridiales|f__Eubacteriaceae|g__Eubacterium|s__[Eubacterium]_eligens	gnl|X|Human_meta_1_athena_9162	130881	133282	2402	99.21
H1	d__Bacteria|p__Firmicutes|c__Clostridia|o__Clostridiales|f__Lachnospiraceae|s__[Eubacterium]_rectale	gnl|X|Human_meta_1_athena_5610	279009	280617	d__Bacteria|p__Firmicutes|c__Erysipelotrichia|o__Erysipelotrichales|f__Erysipelotrichaceae|g__Faecalitalea|s__Faecalitalea_cylindroides	gnl|X|Human_meta_1_athena_4407	70728	72336	1609	99.88
H1	d__Bacteria|p__Firmicutes|c__Clostridia|o__Clostridiales|f__Lachnospiraceae|s__[Eubacterium]_rectale	gnl|X|Human_meta_1_athena_5610	294907	295984	d__Bacteria|p__Firmicutes|c__Erysipelotrichia|o__Erysipelotrichales|f__Erysipelotrichaceae|g__Faecalitalea|s__Faecalitalea_cylindroides	gnl|X|Human_meta_1_athena_2460	1	1078	1078	99.07
H1	d__Bacteria|p__Firmicutes|c__Clostridia|o__Clostridiales|f__Lachnospiraceae|s__[Eubacterium]_rectale	gnl|X|Human_meta_1_athena_5610	174551	175269	d__Bacteria|p__Firmicutes|c__Clostridia|o__Clostridiales|f__Eubacteriaceae|g__Eubacterium|s__[Eubacterium]_hallii	gnl|X|Human_meta_1_athena_1419	25079	25797	719	99.03
H1	d__Bacteria|p__Firmicutes|c__Clostridia|o__Clostridiales|f__Lachnospiraceae|g__Lachnoclostridium|s__Lachnoclostridium_phocaeense	gnl|X|Human_meta_1_athena_5611	160943	163714	d__Bacteria|p__Firmicutes|c__Clostridia|o__Clostridiales|f__Lachnospiraceae|s__[Eubacterium]_rectale	gnl|X|Human_meta_1_athena_8626	95172	92401	2772	99.89
H1	d__Bacteria|p__Firmicutes|c__Clostridia|o__Clostridiales|f__Lachnospiraceae|g__Lachnoclostridium|s__Lachnoclostridium_phocaeense	gnl|X|Human_meta_1_athena_5611	160943	163715	d__Bacteria|p__Firmicutes|c__Erysipelotrichia|o__Erysipelotrichales|f__Erysipelotrichaceae|g__Faecalitalea|s__Faecalitalea_cylindroides	gnl|X|Human_meta_1_athena_4407	192862	190090	2773	99.96
H1	d__Bacteria|p__Firmicutes|c__Clostridia|o__Clostridiales|f__Lachnospiraceae|g__Lachnoclostridium|s__Lachnoclostridium_phocaeense	gnl|X|Human_meta_1_athena_5611	160943	163714	d__Bacteria|p__Firmicutes|c__Clostridia|o__Clostridiales|f__Lachnospiraceae|g__Roseburia|s__Roseburia_hominis	gnl|X|Human_meta_1_athena_4924	224678	227449	2772	99.89
H1	d__Bacteria|p__Firmicutes|c__Clostridia|o__Clostridiales|f__Lachnospiraceae|g__Lachnoclostridium|s__Lachnoclostridium_phocaeense	gnl|X|Human_meta_1_athena_5611	160978	163715	d__Bacteria|p__Firmicutes|c__Clostridia|o__Clostridiales|f__Lachnospiraceae|g__Roseburia|s__Roseburia_hominis	gnl|X|Human_meta_1_athena_5986	224425	221688	2738	99.96
H1	d__Bacteria|p__Firmicutes|c__Clostridia|o__Clostridiales|f__Lachnospiraceae|g__Lachnoclostridium|s__Lachnoclostridium_phocaeense	gnl|X|Human_meta_1_athena_5611	44244	45903	d__Bacteria|p__Firmicutes|c__Clostridia|o__Clostridiales|f__Lachnospiraceae|s__[Eubacterium]_rectale	gnl|X|Human_meta_1_athena_7642	90523	92182	1660	100
H1	d__Bacteria|p__Firmicutes|c__Clostridia|o__Clostridiales|f__Lachnospiraceae|g__Lachnoclostridium|s__Lachnoclostridium_phocaeense	gnl|X|Human_meta_1_athena_5611	44244	45903	d__Bacteria|p__Firmicutes|c__Clostridia|o__Clostridiales|f__Lachnospiraceae|s__[Eubacterium]_rectale	gnl|X|Human_meta_1_athena_4600	105509	107168	1660	100
H1	d__Bacteria|p__Firmicutes|c__Clostridia|o__Clostridiales|f__Lachnospiraceae|g__Lachnoclostridium|s__Lachnoclostridium_phocaeense	gnl|X|Human_meta_1_athena_5611	44244	45909	d__Bacteria|p__Firmicutes|c__Clostridia|o__Clostridiales|f__Lachnospiraceae|s__[Eubacterium]_rectale	gnl|X|Human_meta_1_athena_6468	50220	48554	1667	99.88
H1	d__Bacteria|p__Firmicutes|c__Clostridia|o__Clostridiales|f__Lachnospiraceae|g__Lachnoclostridium|s__Lachnoclostridium_phocaeense	gnl|X|Human_meta_1_athena_5611	162331	163715	d__Bacteria|p__Firmicutes|c__Clostridia|o__Clostridiales|f__Lachnospiraceae|g__Roseburia|s__Roseburia_hominis	gnl|X|Human_meta_1_athena_5074	1	1385	1385	99.64
H1	d__Bacteria|p__Firmicutes|c__Clostridia|o__Clostridiales|f__Lachnospiraceae|g__Lachnoclostridium|s__Lachnoclostridium_phocaeense	gnl|X|Human_meta_1_athena_5611	1	1148	d__Bacteria|p__Firmicutes|c__Clostridia|o__Clostridiales|f__Lachnospiraceae|g__Roseburia|s__Roseburia_hominis	gnl|X|Human_meta_1_athena_12446	27421	26275	1148	99.39
H1	d__Bacteria|p__Firmicutes|c__Clostridia|o__Clostridiales|f__Lachnospiraceae|g__Lachnoclostridium|s__Lachnoclostridium_phocaeense	gnl|X|Human_meta_1_athena_5611	87052	87574	d__Bacteria|p__Firmicutes|c__Clostridia|o__Clostridiales|f__Lachnospiraceae|g__Anaerostipes|s__Anaerostipes_hadrus	gnl|X|Human_meta_1_athena_5404	216478	217000	523	99.43
H1	d__Bacteria|p__Firmicutes|c__Clostridia|o__Clostridiales	gnl|X|Human_meta_1_athena_5612	1	891	d__Bacteria|p__Proteobacteria|c__Gammaproteobacteria|o__Aeromonadales|f__Aeromonadaceae|g__Zobellella|s__Zobellella_denitrificans	gnl|X|Human_meta_1_athena_11155	893	1	893	99.22
H1	d__Bacteria|p__Firmicutes|c__Clostridia|o__Clostridiales|f__Lachnospiraceae|g__Anaerostipes|s__Anaerostipes_hadrus	gnl|X|Human_meta_1_athena_5613	36859	37722	d__Bacteria|p__Firmicutes|c__Clostridia|o__Clostridiales|f__Lachnospiraceae|g__Blautia|s__Blautia_hansenii	gnl|X|Human_meta_1_athena_13145	99271	98408	864	99.88
H1	d__Bacteria|p__Firmicutes|c__Clostridia|o__Clostridiales|f__Lachnospiraceae|s__[Eubacterium]_rectale	gnl|X|Human_meta_1_athena_5616	76	1451	d__Bacteria|p__Firmicutes|c__Clostridia|o__Clostridiales|f__Lachnospiraceae|g__Roseburia|s__Roseburia_hominis	gnl|X|Human_meta_1_athena_11809	5434	6809	1376	99.93
H1	d__Bacteria|p__Bacteroidetes|c__Bacteroidia|o__Bacteroidales|f__Bacteroidaceae|g__Bacteroides|s__Bacteroides_caccae	gnl|X|Human_meta_1_athena_5619	55953	57222	d__Bacteria|p__Bacteroidetes|c__Bacteroidia|o__Bacteroidales|f__Bacteroidaceae|g__Bacteroides|s__Bacteroides_thetaiotaomicron	gnl|X|Human_meta_1_athena_8807	4743	6012	1270	100
H1	d__Bacteria|p__Bacteroidetes|c__Bacteroidia|o__Bacteroidales|f__Bacteroidaceae|g__Bacteroides|s__Bacteroides_caccae	gnl|X|Human_meta_1_athena_5619	55954	57222	d__Bacteria|p__Bacteroidetes|c__Bacteroidia|o__Bacteroidales|f__Tannerellaceae|g__Parabacteroides|s__Parabacteroides_sp._CT06	gnl|X|Human_meta_1_athena_10386	211910	213171	1269	99.45
H1	d__Bacteria|p__Bacteroidetes|c__Bacteroidia|o__Bacteroidales|f__Bacteroidaceae|g__Bacteroides|s__Bacteroides_caccae	gnl|X|Human_meta_1_athena_5619	55950	57222	d__Bacteria|p__Bacteroidetes|c__Bacteroidia|o__Bacteroidales|f__Tannerellaceae|g__Parabacteroides|s__Parabacteroides_distasonis	gnl|X|Human_meta_1_athena_5329	126652	127923	1273	99.76
H1	d__Bacteria|p__Bacteroidetes|c__Bacteroidia|o__Bacteroidales|f__Bacteroidaceae|g__Bacteroides|s__Bacteroides_ovatus	gnl|X|Human_meta_1_athena_5622	86358	87968	d__Bacteria|p__Bacteroidetes|c__Bacteroidia|o__Bacteroidales|f__Rikenellaceae|g__Alistipes|s__Alistipes_shahii	gnl|X|Human_meta_1_athena_9240	172003	173613	1611	99.94
H1	d__Bacteria|p__Bacteroidetes|c__Bacteroidia|o__Bacteroidales|f__Bacteroidaceae|g__Bacteroides|s__Bacteroides_ovatus	gnl|X|Human_meta_1_athena_5622	86359	87964	d__Bacteria|p__Bacteroidetes|c__Bacteroidia|o__Bacteroidales|f__Rikenellaceae|g__Alistipes|s__Alistipes_shahii	gnl|X|Human_meta_1_athena_5011	69996	68391	1606	100
H1	d__Bacteria|p__Bacteroidetes|c__Bacteroidia|o__Bacteroidales|f__Bacteroidaceae|g__Bacteroides|s__Bacteroides_ovatus	gnl|X|Human_meta_1_athena_5622	86361	87965	d__Bacteria|p__Bacteroidetes|c__Bacteroidia|o__Bacteroidales|f__Rikenellaceae|g__Alistipes|s__Alistipes_shahii	gnl|X|Human_meta_1_athena_5011	226034	227638	1605	100
H1	d__Bacteria|p__Bacteroidetes|c__Bacteroidia|o__Bacteroidales|f__Bacteroidaceae|g__Bacteroides|s__Bacteroides_ovatus	gnl|X|Human_meta_1_athena_5622	86362	87964	d__Bacteria|p__Bacteroidetes|c__Bacteroidia|o__Bacteroidales|f__Rikenellaceae|g__Alistipes|s__Alistipes_shahii	gnl|X|Human_meta_1_athena_5011	197558	199160	1603	100
H1	d__Bacteria|p__Bacteroidetes|c__Bacteroidia|o__Bacteroidales|f__Bacteroidaceae|g__Bacteroides|s__Bacteroides_ovatus	gnl|X|Human_meta_1_athena_5622	86362	87964	d__Bacteria|p__Bacteroidetes|c__Bacteroidia|o__Bacteroidales|f__Rikenellaceae|g__Alistipes|s__Alistipes_shahii	gnl|X|Human_meta_1_athena_5011	404677	406279	1603	100
H1	d__Bacteria|p__Bacteroidetes|c__Bacteroidia|o__Bacteroidales|f__Bacteroidaceae|g__Bacteroides|s__Bacteroides_ovatus	gnl|X|Human_meta_1_athena_5622	86362	87966	d__Bacteria|p__Bacteroidetes|c__Bacteroidia|o__Bacteroidales|f__Bacteroidaceae|g__Bacteroides|s__Bacteroides_caecimuris	gnl|X|Human_meta_1_athena_8721	26743	25139	1605	100
H1	d__Bacteria|p__Bacteroidetes|c__Bacteroidia|o__Bacteroidales|f__Bacteroidaceae|g__Bacteroides|s__Bacteroides_ovatus	gnl|X|Human_meta_1_athena_5622	86361	87963	d__Bacteria|p__Bacteroidetes|c__Bacteroidia|o__Bacteroidales|f__Bacteroidaceae|g__Bacteroides|s__Bacteroides_salanitronis	gnl|X|Human_meta_1_athena_12992	6203	7805	1603	100
H1	d__Bacteria|p__Bacteroidetes|c__Bacteroidia|o__Bacteroidales|f__Bacteroidaceae|g__Bacteroides|s__Bacteroides_ovatus	gnl|X|Human_meta_1_athena_5622	86361	87963	d__Bacteria|p__Bacteroidetes|c__Bacteroidia|o__Bacteroidales|f__Prevotellaceae|g__Prevotella|s__Prevotella_melaninogenica	gnl|X|Human_meta_1_athena_9701	35216	33614	1603	100
H1	d__Bacteria|p__Bacteroidetes|c__Bacteroidia|o__Bacteroidales|f__Bacteroidaceae|g__Bacteroides|s__Bacteroides_ovatus	gnl|X|Human_meta_1_athena_5622	86361	87963	d__Bacteria|p__Bacteroidetes|c__Bacteroidia|o__Bacteroidales|f__Bacteroidaceae|g__Bacteroides|s__Bacteroides_cellulosilyticus	gnl|X|Human_meta_1_athena_7727	162830	161228	1603	100
H1	d__Bacteria|p__Bacteroidetes|c__Bacteroidia|o__Bacteroidales|f__Bacteroidaceae|g__Bacteroides|s__Bacteroides_ovatus	gnl|X|Human_meta_1_athena_5622	86361	87963	d__Bacteria|p__Bacteroidetes|c__Bacteroidia|o__Bacteroidales|f__Rikenellaceae|g__Alistipes|s__Alistipes_finegoldii	gnl|X|Human_meta_1_athena_5660	52920	54522	1603	100
H1	d__Bacteria|p__Bacteroidetes|c__Bacteroidia|o__Bacteroidales|f__Bacteroidaceae|g__Bacteroides|s__Bacteroides_ovatus	gnl|X|Human_meta_1_athena_5622	86362	87963	d__Bacteria|p__Bacteroidetes|c__Bacteroidia|o__Bacteroidales|f__Rikenellaceae|g__Alistipes|s__Alistipes_finegoldii	gnl|X|Human_meta_1_athena_5660	143824	142223	1602	100
H1	d__Bacteria|p__Bacteroidetes|c__Bacteroidia|o__Bacteroidales|f__Bacteroidaceae|g__Bacteroides|s__Bacteroides_ovatus	gnl|X|Human_meta_1_athena_5622	86362	87963	d__Bacteria|p__Bacteroidetes|c__Bacteroidia|o__Bacteroidales|f__Rikenellaceae|g__Alistipes|s__Alistipes_finegoldii	gnl|X|Human_meta_1_athena_5660	455045	456646	1602	100
H1	d__Bacteria|p__Bacteroidetes|c__Bacteroidia|o__Bacteroidales|f__Bacteroidaceae|g__Bacteroides|s__Bacteroides_ovatus	gnl|X|Human_meta_1_athena_5622	86361	87963	d__Bacteria|p__Bacteroidetes|c__Bacteroidia|o__Bacteroidales|f__Rikenellaceae|g__Alistipes|s__Alistipes_shahii	gnl|X|Human_meta_1_athena_4963	185398	187000	1603	100
H1	d__Bacteria|p__Bacteroidetes|c__Bacteroidia|o__Bacteroidales|f__Bacteroidaceae|g__Bacteroides|s__Bacteroides_ovatus	gnl|X|Human_meta_1_athena_5622	86362	87963	d__Bacteria|p__Bacteroidetes|c__Bacteroidia|o__Bacteroidales|f__Prevotellaceae|g__Prevotella|s__Prevotella_melaninogenica	gnl|X|Human_meta_1_athena_12509	26909	28510	1602	100
H1	d__Bacteria|p__Bacteroidetes|c__Bacteroidia|o__Bacteroidales|f__Bacteroidaceae|g__Bacteroides|s__Bacteroides_ovatus	gnl|X|Human_meta_1_athena_5622	86362	87963	d__Bacteria|p__Bacteroidetes|c__Bacteroidia|o__Bacteroidales|f__Bacteroidaceae|g__Bacteroides|s__Bacteroides_vulgatus	gnl|X|Human_meta_1_athena_11005	28406	30007	1602	100
H1	d__Bacteria|p__Bacteroidetes|c__Bacteroidia|o__Bacteroidales|f__Bacteroidaceae|g__Bacteroides|s__Bacteroides_ovatus	gnl|X|Human_meta_1_athena_5622	86362	87963	d__Bacteria|p__Bacteroidetes|c__Bacteroidia|o__Bacteroidales|f__Prevotellaceae|g__Prevotella|s__Prevotella_melaninogenica	gnl|X|Human_meta_1_athena_9863	8470	10071	1602	100
H1	d__Bacteria|p__Bacteroidetes|c__Bacteroidia|o__Bacteroidales|f__Bacteroidaceae|g__Bacteroides|s__Bacteroides_ovatus	gnl|X|Human_meta_1_athena_5622	86362	87963	d__Bacteria|p__Bacteroidetes|c__Bacteroidia|o__Bacteroidales|f__Rikenellaceae|g__Alistipes|s__Alistipes_shahii	gnl|X|Human_meta_1_athena_9575	12296	13897	1602	100
H1	d__Bacteria|p__Bacteroidetes|c__Bacteroidia|o__Bacteroidales|f__Bacteroidaceae|g__Bacteroides|s__Bacteroides_ovatus	gnl|X|Human_meta_1_athena_5622	86362	87963	d__Bacteria|p__Bacteroidetes|c__Bacteroidia|o__Bacteroidales|f__Bacteroidaceae|g__Bacteroides|s__Bacteroides_vulgatus	gnl|X|Human_meta_1_athena_7684	29826	28225	1602	100
H1	d__Bacteria|p__Bacteroidetes|c__Bacteroidia|o__Bacteroidales|f__Bacteroidaceae|g__Bacteroides|s__Bacteroides_ovatus	gnl|X|Human_meta_1_athena_5622	86362	87963	d__Bacteria|p__Bacteroidetes|c__Bacteroidia|o__Bacteroidales|f__Bacteroidaceae|g__Bacteroides|s__Bacteroides_vulgatus	gnl|X|Human_meta_1_athena_6636	8243	6642	1602	100
H1	d__Bacteria|p__Bacteroidetes|c__Bacteroidia|o__Bacteroidales|f__Bacteroidaceae|g__Bacteroides|s__Bacteroides_ovatus	gnl|X|Human_meta_1_athena_5622	86362	87963	d__Bacteria|p__Bacteroidetes|c__Bacteroidia|o__Bacteroidales|f__Bacteroidaceae|g__Bacteroides|s__Bacteroides_vulgatus	gnl|X|Human_meta_1_athena_1387	44624	43023	1602	100
H1	d__Bacteria|p__Bacteroidetes|c__Bacteroidia|o__Bacteroidales|f__Bacteroidaceae|g__Bacteroides|s__Bacteroides_ovatus	gnl|X|Human_meta_1_athena_5622	87229	87963	d__Bacteria|p__Bacteroidetes|c__Bacteroidia|o__Bacteroidales|f__Bacteroidaceae|g__Bacteroides|s__Bacteroides_vulgatus	gnl|X|Human_meta_1_athena_5454	11904	11170	735	100
H1	d__Bacteria|p__Firmicutes|c__Clostridia|o__Clostridiales|f__Peptostreptococcaceae|g__Clostridioides|s__Clostridioides_difficile	gnl|X|Human_meta_1_athena_5630	392219	398631	d__Bacteria|p__Firmicutes|c__Clostridia|o__Clostridiales|f__Eubacteriaceae|g__Eubacterium|s__[Eubacterium]_eligens	gnl|X|Human_meta_1_athena_2087	12269	5857	6413	100
H1	d__Bacteria|p__Firmicutes|c__Clostridia|o__Clostridiales|f__Peptostreptococcaceae|g__Clostridioides|s__Clostridioides_difficile	gnl|X|Human_meta_1_athena_5630	383858	387947	d__Bacteria|p__Firmicutes|c__Clostridia|o__Clostridiales|f__Eubacteriaceae|g__Eubacterium|s__[Eubacterium]_eligens	gnl|X|Human_meta_1_athena_2087	20630	16541	4090	100
H1	d__Bacteria|p__Firmicutes|c__Clostridia|o__Clostridiales|f__Peptostreptococcaceae|g__Clostridioides|s__Clostridioides_difficile	gnl|X|Human_meta_1_athena_5630	379928	383797	d__Bacteria|p__Firmicutes|c__Clostridia|o__Clostridiales|f__Eubacteriaceae|g__Eubacterium|s__[Eubacterium]_eligens	gnl|X|Human_meta_1_athena_2087	24560	20691	3870	100
[truncated: 22,960 more rows]
